# Supplementary material for: 1,3-Dicyclo­hexyl-1-(4-nitro­benzo­yl)urea
Source: Acta Crystallogr Sect E Struct Rep Online. 2010 May 8;66(Pt 6):o1291. doi: 10.1107/S1600536810016107 (PMC2979486; doi:10.1107/S1600536810016107)
Supplement: Supplementary file 1 [file e-66-o1291-sup1.cif]

##############################################################################
###                                                                        ###
###        Electronic paper (Acta Crystallographica Section E)             ###
###                                                                        ###
##############################################################################
#                                                                            #
# This CIF contains the data in a paper accepted for publication in Acta     #
# Crystallographica Section E. It conforms to the requirements of Notes      #
# for Authors for Section E, and has been peer reviewed under the auspices   #
# of the IUCr Commission on Journals.                                        #
#                                                                            #
# Full details of the Crystallographic Information File format               #
# are given in the paper "The Crystallographic Information File (CIF):       #
# a New Standard Archive File for Crystallography" by S. R. Hall, F. H.      #
# Allen and I. D. Brown [Acta Cryst. (1991), A47, 655-685].                  #
#                                                                            #
# The current version of the core CIF dictionary is obtainable from          #
# ftp://ftp.iucr.org/pub/cif_core.dic. The current version number is 2.4.    #
#                                                                            #
# Software is freely available for graphical display of the structure(s) in  #
# this CIF.  For information consult the CIF home page http://www.iucr.org/  #
# cif/home.html                                                              #
#                                                                            #
# This file may be used for bona fide research purposes within the           #
# scientific community so long as proper attribution is given to the journal # 
# article from which it was obtained.                                        #
#                                                                            #
##############################################################################
                                             
data_I
_audit_creation_method     SHELXL-97
_chemical_name_systematic
;
1,3-Dicyclohexyl-1-(4-nitrobenzoyl)urea
;
_chemical_name_common     ?
_chemical_formula_moiety     'C20 H27 N3 O4'
_chemical_formula_sum     'C20 H27 N3 O4'
_chemical_formula_iupac     'C20 H27 N3 O4'
_chemical_formula_weight     373.45
_chemical_melting_point     ?
_symmetry_cell_setting     Monoclinic
_symmetry_space_group_name_H-M     'C 2/c'
_symmetry_space_group_name_Hall     '-C 2yc'
loop_
    _symmetry_equiv_pos_as_xyz
    'x, y, z'
    '-x, y, -z+1/2'
    'x+1/2, y+1/2, z'
    '-x+1/2, y+1/2, -z+1/2'
    '-x, -y, -z'
    'x, -y, z-1/2'
    '-x+1/2, -y+1/2, -z'
    'x+1/2, -y+1/2, z-1/2'
_cell_length_a     25.294(2)
_cell_length_b     9.5757(7)
_cell_length_c     16.6943(14)
_cell_angle_alpha     90.00
_cell_angle_beta     105.140(2)
_cell_angle_gamma     90.00
_cell_volume     3903.1(5)
_cell_formula_units_Z     8
_cell_measurement_reflns_used     4827
_cell_measurement_theta_min     2.53
_cell_measurement_theta_max     23.44
_cell_measurement_temperature     292(2)
_exptl_crystal_description     Block
_exptl_crystal_colour     pale-yellow
_exptl_crystal_size_max     0.25
_exptl_crystal_size_mid     0.20
_exptl_crystal_size_min     0.20
_exptl_crystal_density_diffrn     1.271
_exptl_crystal_density_meas     ?
_exptl_crystal_density_method     'not measured'
_exptl_crystal_F_000     1600
_exptl_absorpt_coefficient_mu     0.089
_exptl_absorpt_correction_type     multi-scan
_exptl_absorpt_process_details     '(SADABS; Bruker 1999)'
_exptl_absorpt_correction_T_min     0.836
_exptl_absorpt_correction_T_max     0.982
_exptl_special_details
;
;
_diffrn_ambient_temperature     292(2)
_diffrn_radiation_type     MoK\a
_diffrn_radiation_wavelength     0.71073
_diffrn_radiation_source     'fine-focus sealed tube'
_diffrn_radiation_monochromator     graphite
_diffrn_measurement_device_type     'Bruker Kappa APEXII CCD'
_diffrn_measurement_method     '\w and \f scan'
_diffrn_detector_area_resol_mean     ?
_diffrn_reflns_number     22623
_diffrn_reflns_av_R_equivalents     0.0313
_diffrn_reflns_av_sigmaI/netI     0.0296
_diffrn_reflns_theta_min     2.28
_diffrn_reflns_theta_max     28.68
_diffrn_reflns_theta_full     28.68
_diffrn_measured_fraction_theta_max     0.996
_diffrn_measured_fraction_theta_full     0.996
_diffrn_reflns_limit_h_min     -34
_diffrn_reflns_limit_h_max     34
_diffrn_reflns_limit_k_min     -12
_diffrn_reflns_limit_k_max     12
_diffrn_reflns_limit_l_min     -22
_diffrn_reflns_limit_l_max     22
_diffrn_standards_number     0
_diffrn_standards_interval_count     .
_diffrn_standards_interval_time     .
_diffrn_standards_decay_%     ?
_refine_special_details
;
Refinement of <i>F</i>^2^ against ALL reflections. The weighted <i>R</i>-factor
wR and goodness of fit <i>S</i> are based on <i>F</i>^2^, conventional
<i>R</i>-factors <i>R</i> are based on <i>F</i>, with <i>F</i> set to zero for
negative <i>F</i>^2^. The threshold expression of <i>F</i>^2^ >
\s(<i>F</i>^2^) is used only for calculating <i>R</i>-factors(gt) etc. and is
not relevant to the choice of reflections for refinement. <i>R</i>-factors
based on <i>F</i>^2^ are statistically about twice as large as those based on
<i>F</i>, and <i>R</i>- factors based on ALL data will be even larger.
;
_reflns_number_total     5012
_reflns_number_gt     3152
_reflns_threshold_expression     I>2\s(I)
_refine_ls_structure_factor_coef     Fsqd
_refine_ls_matrix_type     full
_refine_ls_R_factor_all     0.0869
_refine_ls_R_factor_gt     0.0493
_refine_ls_wR_factor_gt     0.1164
_refine_ls_wR_factor_ref     0.1375
_refine_ls_goodness_of_fit_ref     1.019
_refine_ls_restrained_S_all     1.019
_refine_ls_number_reflns     5012
_refine_ls_number_parameters     244
_refine_ls_number_restraints     0
_refine_ls_hydrogen_treatment     constr
_refine_ls_weighting_scheme     calc
_refine_ls_weighting_details
          'calc w=1/[\s^2^(Fo^2^)+(0.0549P)^2^+1.482P] where P=(Fo^2^+2Fc^2^)/3'
_atom_sites_solution_hydrogens     geom
_atom_sites_solution_primary     direct
_atom_sites_solution_secondary     difmap
_refine_ls_shift/su_max     0.001
_refine_ls_shift/su_mean     0.000
_refine_diff_density_max     0.148
_refine_diff_density_min     -0.143
_refine_ls_extinction_method     none
_refine_ls_extinction_coef     ?
loop_
    _atom_type_symbol
    _atom_type_description
    _atom_type_scat_dispersion_real
    _atom_type_scat_dispersion_imag
    _atom_type_scat_source
    'C' 'C' 0.0033 0.0016
                         'International Tables Vol C Tables 4.2.6.8 and 6.1.1.4'
    'H' 'H' 0.0000 0.0000
                         'International Tables Vol C Tables 4.2.6.8 and 6.1.1.4'
    'N' 'N' 0.0061 0.0033
                         'International Tables Vol C Tables 4.2.6.8 and 6.1.1.4'
    'O' 'O' 0.0106 0.0060
                         'International Tables Vol C Tables 4.2.6.8 and 6.1.1.4'
_computing_data_collection     'APEX2 (Bruker, 2004)'
_computing_cell_refinement     'SAINT-Plus (Bruker, 2004)'
_computing_data_reduction     'SAINT-Plus (Bruker, 2004)'
_computing_structure_solution     'SHELXS97 (Sheldrick, 2008)'
_computing_structure_refinement     'SHELXL97 (Sheldrick, 2008)'
_computing_molecular_graphics
            'ORTEP-3 (Farrugia, 1997) and Mercury (Macrae <i>et al.</i>,  2008)'
_computing_publication_material     'PLATON (Spek, 2009)'
loop_
    _atom_site_type_symbol
    _atom_site_label
    _atom_site_fract_x
    _atom_site_fract_y
    _atom_site_fract_z
    _atom_site_U_iso_or_equiv
    _atom_site_adp_type
    _atom_site_calc_flag
    _atom_site_refinement_flags
    _atom_site_occupancy
    _atom_site_disorder_assembly
    _atom_site_disorder_group
    C C1 0.18614(6) 0.20858(14) 0.12793(9) 0.0419(3) Uani d . 1 . .
    H H1 0.1969 0.1116 0.1220 0.050 Uiso calc R 1 . .
    C C2 0.12619(7) 0.2094(2) 0.12851(11) 0.0651(5) Uani d . 1 . .
    H H2A 0.1151 0.3039 0.1374 0.078 Uiso calc R 1 . .
    H H2B 0.1212 0.1517 0.1738 0.078 Uiso calc R 1 . .
    C C3 0.09045(7) 0.1538(3) 0.04623(12) 0.0795(6) Uani d . 1 . .
    H H3A 0.0991 0.0563 0.0402 0.095 Uiso calc R 1 . .
    H H3B 0.0522 0.1596 0.0466 0.095 Uiso calc R 1 . .
    C C4 0.09915(8) 0.2346(2) -0.02572(12) 0.0786(6) Uani d . 1 . .
    H H4A 0.0870 0.3301 -0.0228 0.094 Uiso calc R 1 . .
    H H4B 0.0775 0.1938 -0.0770 0.094 Uiso calc R 1 . .
    C C5 0.15886(8) 0.2338(2) -0.02557(11) 0.0713(5) Uani d . 1 . .
    H H5A 0.1638 0.2902 -0.0713 0.086 Uiso calc R 1 . .
    H H5B 0.1700 0.1391 -0.0337 0.086 Uiso calc R 1 . .
    C C6 0.19480(8) 0.29061(19) 0.05559(10) 0.0603(4) Uani d . 1 . .
    H H6A 0.2330 0.2850 0.0549 0.072 Uiso calc R 1 . .
    H H6B 0.1860 0.3880 0.0615 0.072 Uiso calc R 1 . .
    C C7 0.25502(6) 0.18506(14) 0.26110(9) 0.0405(3) Uani d . 1 . .
    C C8 0.34370(6) 0.27308(16) 0.35126(10) 0.0511(4) Uani d . 1 . .
    H H8 0.3545 0.3551 0.3869 0.061 Uiso calc R 1 . .
    C C9 0.36104(7) 0.2997(2) 0.27233(12) 0.0665(5) Uani d . 1 . .
    H H9A 0.3436 0.3841 0.2460 0.080 Uiso calc R 1 . .
    H H9B 0.3492 0.2226 0.2341 0.080 Uiso calc R 1 . .
    C C10 0.42312(8) 0.3153(3) 0.29111(15) 0.0843(6) Uani d . 1 . .
    H H10A 0.4335 0.3269 0.2396 0.101 Uiso calc R 1 . .
    H H10B 0.4345 0.3982 0.3246 0.101 Uiso calc R 1 . .
    C C11 0.45178(8) 0.1898(3) 0.33654(17) 0.0955(8) Uani d . 1 . .
    H H11A 0.4911 0.2037 0.3493 0.115 Uiso calc R 1 . .
    H H11B 0.4427 0.1081 0.3013 0.115 Uiso calc R 1 . .
    C C12 0.43525(8) 0.1653(3) 0.41589(16) 0.1003(8) Uani d . 1 . .
    H H12A 0.4471 0.2434 0.4532 0.120 Uiso calc R 1 . .
    H H12B 0.4531 0.0817 0.4428 0.120 Uiso calc R 1 . .
    C C13 0.37307(7) 0.1487(2) 0.39846(13) 0.0748(6) Uani d . 1 . .
    H H13A 0.3617 0.0644 0.3663 0.090 Uiso calc R 1 . .
    H H13B 0.3631 0.1393 0.4505 0.090 Uiso calc R 1 . .
    C C14 0.25633(7) 0.32416(15) 0.38509(9) 0.0478(4) Uani d . 1 . .
    C C15 0.19665(6) 0.29435(15) 0.37139(9) 0.0462(3) Uani d . 1 . .
    C C16 0.16036(8) 0.40464(17) 0.36337(13) 0.0689(5) Uani d . 1 . .
    H H16 0.1732 0.4956 0.3632 0.083 Uiso calc R 1 . .
    C C17 0.10558(9) 0.3818(2) 0.35558(14) 0.0784(6) Uani d . 1 . .
    H H17 0.0811 0.4560 0.3489 0.094 Uiso calc R 1 . .
    C C18 0.08794(7) 0.2471(2) 0.35787(11) 0.0611(4) Uani d . 1 . .
    C C19 0.12263(7) 0.13583(19) 0.36631(11) 0.0599(4) Uani d . 1 . .
    H H19 0.1095 0.0453 0.3674 0.072 Uiso calc R 1 . .
    C C20 0.17750(7) 0.15920(16) 0.37322(10) 0.0521(4) Uani d . 1 . .
    H H20 0.2016 0.0842 0.3791 0.063 Uiso calc R 1 . .
    N N1 0.22096(5) 0.26334(11) 0.20560(7) 0.0426(3) Uani d . 1 . .
    H H1A 0.2192 0.3510 0.2157 0.051 Uiso calc R 1 . .
    N N2 0.28337(5) 0.25964(12) 0.33451(7) 0.0450(3) Uani d . 1 . .
    N N3 0.02944(8) 0.2204(3) 0.35113(12) 0.0897(6) Uani d . 1 . .
    O O1 0.26427(4) 0.06149(10) 0.25260(6) 0.0535(3) Uani d . 1 . .
    O O2 0.27950(5) 0.40101(12) 0.44180(7) 0.0660(3) Uani d . 1 . .
    O O3 0.01453(7) 0.1016(3) 0.35244(15) 0.1366(8) Uani d . 1 . .
    O O4 -0.00053(8) 0.3209(3) 0.34562(14) 0.1356(8) Uani d . 1 . .
loop_
    _atom_site_aniso_label
    _atom_site_aniso_U_11
    _atom_site_aniso_U_22
    _atom_site_aniso_U_33
    _atom_site_aniso_U_12
    _atom_site_aniso_U_13
    _atom_site_aniso_U_23
    C1 0.0420(8) 0.0411(7) 0.0381(8) 0.0019(6) 0.0026(6) -0.0032(6)
    C2 0.0507(10) 0.0968(13) 0.0464(10) -0.0144(9) 0.0101(8) -0.0049(9)
    C3 0.0459(10) 0.1293(18) 0.0568(12) -0.0117(11) 0.0016(8) -0.0154(12)
    C4 0.0766(14) 0.0941(14) 0.0491(11) 0.0318(11) -0.0122(9) -0.0059(10)
    C5 0.0924(15) 0.0818(12) 0.0369(9) -0.0024(10) 0.0122(9) 0.0032(8)
    C6 0.0683(11) 0.0700(10) 0.0455(9) -0.0077(9) 0.0199(8) -0.0026(8)
    C7 0.0382(7) 0.0415(7) 0.0391(8) -0.0064(6) 0.0052(6) -0.0011(6)
    C8 0.0437(8) 0.0566(8) 0.0464(9) -0.0144(7) 0.0000(7) -0.0014(7)
    C9 0.0496(10) 0.0845(12) 0.0617(11) -0.0081(9) 0.0079(8) 0.0146(9)
    C10 0.0558(12) 0.1142(17) 0.0825(15) -0.0205(11) 0.0175(10) 0.0039(13)
    C11 0.0434(11) 0.1230(19) 0.109(2) -0.0024(12) -0.0003(11) -0.0069(16)
    C12 0.0559(12) 0.1229(19) 0.1000(19) -0.0031(12) -0.0191(12) 0.0269(15)
    C13 0.0529(11) 0.0874(13) 0.0695(13) -0.0088(9) -0.0099(9) 0.0259(10)
    C14 0.0610(10) 0.0460(7) 0.0338(8) -0.0122(7) 0.0075(7) 0.0021(6)
    C15 0.0602(10) 0.0465(8) 0.0329(7) -0.0064(7) 0.0142(7) -0.0015(6)
    C16 0.0856(14) 0.0472(9) 0.0866(14) 0.0010(8) 0.0453(11) 0.0004(9)
    C17 0.0818(14) 0.0768(13) 0.0902(15) 0.0217(10) 0.0466(12) 0.0135(11)
    C18 0.0551(10) 0.0856(12) 0.0461(10) -0.0019(9) 0.0198(8) 0.0029(8)
    C19 0.0637(11) 0.0619(10) 0.0558(10) -0.0155(8) 0.0188(8) -0.0026(8)
    C20 0.0582(10) 0.0475(8) 0.0505(9) -0.0055(7) 0.0140(7) 0.0030(7)
    N1 0.0465(7) 0.0358(6) 0.0405(7) 0.0001(5) 0.0020(5) -0.0033(5)
    N2 0.0433(7) 0.0482(7) 0.0384(7) -0.0094(5) 0.0019(5) -0.0027(5)
    N3 0.0614(12) 0.1421(19) 0.0727(12) -0.0012(13) 0.0299(9) 0.0005(12)
    O1 0.0563(7) 0.0400(5) 0.0544(7) 0.0028(4) -0.0028(5) -0.0017(5)
    O2 0.0836(9) 0.0709(7) 0.0413(6) -0.0298(6) 0.0121(6) -0.0137(5)
    O3 0.0837(12) 0.1591(19) 0.183(2) -0.0499(13) 0.0636(13) -0.0461(16)
    O4 0.0759(11) 0.192(2) 0.1528(19) 0.0377(13) 0.0546(12) 0.0442(16)
_geom_special_details
;
All esds (except the esd in the dihedral angle between two l.s. planes) are
estimated using the full covariance matrix. The cell esds are taken into
account individually in the estimation of esds in distances, angles and
torsion angles; correlations between esds in cell parameters are only used
when they are defined by crystal symmetry. An approximate (isotropic)
treatment of cell esds is used for estimating esds involving l.s. planes.
;
loop_
    _geom_bond_atom_site_label_1
    _geom_bond_atom_site_label_2
    _geom_bond_site_symmetry_2
    _geom_bond_distance
    _geom_bond_publ_flag
    C1 N1 . 1.4613(17) ?
    C1 C6 . 1.504(2) ?
    C1 C2 . 1.519(2) ?
    C1 H1 . 0.98 ?
    C2 C3 . 1.530(2) ?
    C2 H2A . 0.97 ?
    C2 H2B . 0.97 ?
    C3 C4 . 1.493(3) ?
    C3 H3A . 0.97 ?
    C3 H3B . 0.97 ?
    C4 C5 . 1.510(3) ?
    C4 H4A . 0.97 ?
    C4 H4B . 0.97 ?
    C5 C6 . 1.521(2) ?
    C5 H5A . 0.97 ?
    C5 H5B . 0.97 ?
    C6 H6A . 0.97 ?
    C6 H6B . 0.97 ?
    C7 O1 . 1.2217(16) ?
    C7 N1 . 1.3213(18) ?
    C7 N2 . 1.4377(17) ?
    C8 N2 . 1.4834(19) ?
    C8 C13 . 1.512(2) ?
    C8 C9 . 1.515(2) ?
    C8 H8 . 0.98 ?
    C9 C10 . 1.526(2) ?
    C9 H9A . 0.97 ?
    C9 H9B . 0.97 ?
    C10 C11 . 1.503(3) ?
    C10 H10A . 0.97 ?
    C10 H10B . 0.97 ?
    C11 C12 . 1.508(4) ?
    C11 H11A . 0.97 ?
    C11 H11B . 0.97 ?
    C12 C13 . 1.531(3) ?
    C12 H12A . 0.97 ?
    C12 H12B . 0.97 ?
    C13 H13A . 0.97 ?
    C13 H13B . 0.97 ?
    C14 O2 . 1.2213(17) ?
    C14 N2 . 1.365(2) ?
    C14 C15 . 1.494(2) ?
    C15 C16 . 1.383(2) ?
    C15 C20 . 1.385(2) ?
    C16 C17 . 1.375(3) ?
    C16 H16 . 0.93 ?
    C17 C18 . 1.369(3) ?
    C17 H17 . 0.93 ?
    C18 C19 . 1.364(3) ?
    C18 N3 . 1.477(3) ?
    C19 C20 . 1.381(2) ?
    C19 H19 . 0.93 ?
    C20 H20 . 0.93 ?
    N1 H1A . 0.86 ?
    N3 O3 . 1.200(3) ?
    N3 O4 . 1.213(3) ?
loop_
    _geom_angle_atom_site_label_1
    _geom_angle_atom_site_label_2
    _geom_angle_atom_site_label_3
    _geom_angle_site_symmetry_1
    _geom_angle_site_symmetry_3
    _geom_angle
    _geom_angle_publ_flag
    N1 C1 C6 . . 110.17(12) ?
    N1 C1 C2 . . 111.33(12) ?
    C6 C1 C2 . . 110.94(13) ?
    N1 C1 H1 . . 108.1 ?
    C6 C1 H1 . . 108.1 ?
    C2 C1 H1 . . 108.1 ?
    C1 C2 C3 . . 110.45(15) ?
    C1 C2 H2A . . 109.6 ?
    C3 C2 H2A . . 109.6 ?
    C1 C2 H2B . . 109.6 ?
    C3 C2 H2B . . 109.6 ?
    H2A C2 H2B . . 108.1 ?
    C4 C3 C2 . . 111.43(17) ?
    C4 C3 H3A . . 109.3 ?
    C2 C3 H3A . . 109.3 ?
    C4 C3 H3B . . 109.3 ?
    C2 C3 H3B . . 109.3 ?
    H3A C3 H3B . . 108.0 ?
    C3 C4 C5 . . 110.71(15) ?
    C3 C4 H4A . . 109.5 ?
    C5 C4 H4A . . 109.5 ?
    C3 C4 H4B . . 109.5 ?
    C5 C4 H4B . . 109.5 ?
    H4A C4 H4B . . 108.1 ?
    C4 C5 C6 . . 111.38(16) ?
    C4 C5 H5A . . 109.4 ?
    C6 C5 H5A . . 109.4 ?
    C4 C5 H5B . . 109.4 ?
    C6 C5 H5B . . 109.4 ?
    H5A C5 H5B . . 108.0 ?
    C1 C6 C5 . . 110.49(14) ?
    C1 C6 H6A . . 109.6 ?
    C5 C6 H6A . . 109.6 ?
    C1 C6 H6B . . 109.6 ?
    C5 C6 H6B . . 109.6 ?
    H6A C6 H6B . . 108.1 ?
    O1 C7 N1 . . 125.28(13) ?
    O1 C7 N2 . . 120.81(12) ?
    N1 C7 N2 . . 113.87(12) ?
    N2 C8 C13 . . 111.79(13) ?
    N2 C8 C9 . . 111.58(12) ?
    C13 C8 C9 . . 111.80(16) ?
    N2 C8 H8 . . 107.1 ?
    C13 C8 H8 . . 107.1 ?
    C9 C8 H8 . . 107.1 ?
    C8 C9 C10 . . 110.73(15) ?
    C8 C9 H9A . . 109.5 ?
    C10 C9 H9A . . 109.5 ?
    C8 C9 H9B . . 109.5 ?
    C10 C9 H9B . . 109.5 ?
    H9A C9 H9B . . 108.1 ?
    C11 C10 C9 . . 111.10(17) ?
    C11 C10 H10A . . 109.4 ?
    C9 C10 H10A . . 109.4 ?
    C11 C10 H10B . . 109.4 ?
    C9 C10 H10B . . 109.4 ?
    H10A C10 H10B . . 108.0 ?
    C10 C11 C12 . . 111.1(2) ?
    C10 C11 H11A . . 109.4 ?
    C12 C11 H11A . . 109.4 ?
    C10 C11 H11B . . 109.4 ?
    C12 C11 H11B . . 109.4 ?
    H11A C11 H11B . . 108.0 ?
    C11 C12 C13 . . 110.85(17) ?
    C11 C12 H12A . . 109.5 ?
    C13 C12 H12A . . 109.5 ?
    C11 C12 H12B . . 109.5 ?
    C13 C12 H12B . . 109.5 ?
    H12A C12 H12B . . 108.1 ?
    C8 C13 C12 . . 110.96(16) ?
    C8 C13 H13A . . 109.4 ?
    C12 C13 H13A . . 109.4 ?
    C8 C13 H13B . . 109.4 ?
    C12 C13 H13B . . 109.4 ?
    H13A C13 H13B . . 108.0 ?
    O2 C14 N2 . . 122.40(15) ?
    O2 C14 C15 . . 119.65(15) ?
    N2 C14 C15 . . 117.92(12) ?
    C16 C15 C20 . . 119.26(16) ?
    C16 C15 C14 . . 119.19(14) ?
    C20 C15 C14 . . 121.35(14) ?
    C17 C16 C15 . . 120.97(16) ?
    C17 C16 H16 . . 119.5 ?
    C15 C16 H16 . . 119.5 ?
    C18 C17 C16 . . 118.38(17) ?
    C18 C17 H17 . . 120.8 ?
    C16 C17 H17 . . 120.8 ?
    C19 C18 C17 . . 122.23(17) ?
    C19 C18 N3 . . 118.54(18) ?
    C17 C18 N3 . . 119.23(19) ?
    C18 C19 C20 . . 119.19(16) ?
    C18 C19 H19 . . 120.4 ?
    C20 C19 H19 . . 120.4 ?
    C19 C20 C15 . . 119.96(16) ?
    C19 C20 H20 . . 120.0 ?
    C15 C20 H20 . . 120.0 ?
    C7 N1 C1 . . 123.38(11) ?
    C7 N1 H1A . . 118.3 ?
    C1 N1 H1A . . 118.3 ?
    C14 N2 C7 . . 122.22(12) ?
    C14 N2 C8 . . 120.06(12) ?
    C7 N2 C8 . . 117.59(12) ?
    O3 N3 O4 . . 124.0(2) ?
    O3 N3 C18 . . 118.4(2) ?
    O4 N3 C18 . . 117.5(2) ?
loop_
    _geom_torsion_atom_site_label_1
    _geom_torsion_atom_site_label_2
    _geom_torsion_atom_site_label_3
    _geom_torsion_atom_site_label_4
    _geom_torsion_site_symmetry_1
    _geom_torsion_site_symmetry_2
    _geom_torsion_site_symmetry_3
    _geom_torsion_site_symmetry_4
    _geom_torsion
    _geom_torsion_publ_flag
    N1 C1 C2 C3 . . . . 179.16(15) ?
    C6 C1 C2 C3 . . . . 56.1(2) ?
    C1 C2 C3 C4 . . . . -56.0(2) ?
    C2 C3 C4 C5 . . . . 56.1(2) ?
    C3 C4 C5 C6 . . . . -56.5(2) ?
    N1 C1 C6 C5 . . . . 179.75(13) ?
    C2 C1 C6 C5 . . . . -56.51(19) ?
    C4 C5 C6 C1 . . . . 56.7(2) ?
    N2 C8 C9 C10 . . . . 179.16(15) ?
    C13 C8 C9 C10 . . . . -54.8(2) ?
    C8 C9 C10 C11 . . . . 55.8(2) ?
    C9 C10 C11 C12 . . . . -57.2(3) ?
    C10 C11 C12 C13 . . . . 56.8(3) ?
    N2 C8 C13 C12 . . . . -179.41(17) ?
    C9 C8 C13 C12 . . . . 54.7(2) ?
    C11 C12 C13 C8 . . . . -55.3(3) ?
    O2 C14 C15 C16 . . . . 53.2(2) ?
    N2 C14 C15 C16 . . . . -128.91(16) ?
    O2 C14 C15 C20 . . . . -121.55(17) ?
    N2 C14 C15 C20 . . . . 56.33(19) ?
    C20 C15 C16 C17 . . . . -1.3(3) ?
    C14 C15 C16 C17 . . . . -176.15(17) ?
    C15 C16 C17 C18 . . . . 1.5(3) ?
    C16 C17 C18 C19 . . . . -1.0(3) ?
    C16 C17 C18 N3 . . . . 178.90(17) ?
    C17 C18 C19 C20 . . . . 0.3(3) ?
    N3 C18 C19 C20 . . . . -179.59(16) ?
    C18 C19 C20 C15 . . . . -0.1(3) ?
    C16 C15 C20 C19 . . . . 0.6(2) ?
    C14 C15 C20 C19 . . . . 175.33(14) ?
    O1 C7 N1 C1 . . . . 4.9(2) ?
    N2 C7 N1 C1 . . . . -177.33(12) ?
    C6 C1 N1 C7 . . . . -126.35(15) ?
    C2 C1 N1 C7 . . . . 110.13(16) ?
    O2 C14 N2 C7 . . . . -171.22(13) ?
    C15 C14 N2 C7 . . . . 10.96(19) ?
    O2 C14 N2 C8 . . . . 4.6(2) ?
    C15 C14 N2 C8 . . . . -173.21(12) ?
    O1 C7 N2 C14 . . . . -121.45(16) ?
    N1 C7 N2 C14 . . . . 60.66(18) ?
    O1 C7 N2 C8 . . . . 62.63(18) ?
    N1 C7 N2 C8 . . . . -115.27(14) ?
    C13 C8 N2 C14 . . . . 97.56(18) ?
    C9 C8 N2 C14 . . . . -136.42(15) ?
    C13 C8 N2 C7 . . . . -86.42(17) ?
    C9 C8 N2 C7 . . . . 39.60(18) ?
    C19 C18 N3 O3 . . . . -0.8(3) ?
    C17 C18 N3 O3 . . . . 179.3(2) ?
    C19 C18 N3 O4 . . . . 178.3(2) ?
    C17 C18 N3 O4 . . . . -1.6(3) ?
loop_
    _geom_hbond_atom_site_label_D
    _geom_hbond_atom_site_label_H
    _geom_hbond_atom_site_label_A
    _geom_hbond_site_symmetry_A
    _geom_hbond_distance_DH
    _geom_hbond_distance_HA
    _geom_hbond_distance_DA
    _geom_hbond_angle_DHA
    N1 H1A O1 4 0.86 2.10 2.9396(15) 166
    C1 H1 O2 4_545 0.98 2.43 3.3636(18) 160
data_global
_journal_data_validation_number     ?
_journal_date_recd_electronic     2010-04-29
_journal_date_accepted     2010-05-01
_journal_name_full     'Acta Crystallographica, Section E'
_journal_year     2010
_journal_volume     66
_journal_issue      6
_journal_page_first     o1291
_journal_page_last     o1291
_journal_paper_category     QO
_journal_coeditor_code     HB5432
_publ_contact_author_name     'Dr.K.Chinnakali'
_publ_contact_author_address
;
Department of Physics
Anna University
Chennai 600025
India
;
_publ_contact_author_email     kali@annauniv.edu
_publ_contact_author_fax     '+91 44 2235 8700'
_publ_contact_author_phone     '+91 44 2235 8691'
_publ_section_title
;
1,3-Dicyclohexyl-1-(4-nitrobenzoyl)urea
;
loop_
    _publ_author_name
    _publ_author_address
    'A. N. Dhinaa'
;
Department of Physics
Anna University Chennai
Chennai 600 025
India
;
    'R. Jagan'
;
Department of Physics
Anna University Chennai
Chennai 600 025
India
;
    'K. Sivakumar'
;
Department of Physics
Anna University Chennai
Chennai 600 025
India
;
    'K. Chinnakali'
;
Department of Physics
Anna University Chennai
Chennai 600 025
India
;
