# Supplementary material for: 1,3-Dicyclo­hexyl-1-(4-nitro­benzo­yl)urea
Source: Acta Crystallogr Sect E Struct Rep Online. 2010 May 8;66(Pt 6):o1291. doi: 10.1107/S1600536810016107 (PMC2979486; doi:10.1107/S1600536810016107)
Supplement: Supplementary file 2 [file e-66-o1291-Isup2.hkl]

# 
# h,k,l, Fc-squared, Fo-squared, sigma(Fo-squared) and status flag 
# 
data_I
_shelx_title ' DINA in C2/c' 
_shelx_refln_list_code          4 
_shelx_F_calc_maximum      338.77 
_exptl_crystal_F_000      1600.00 
_reflns_d_resolution_high  0.7405 
 
loop_ 
 _symmetry_equiv_pos_as_xyz 
 'x, y, z' 
 '-x, y, -z+1/2' 
 'x+1/2, y+1/2, z' 
 '-x+1/2, y+1/2, -z+1/2' 
 '-x, -y, -z' 
 'x, -y, z-1/2' 
 '-x+1/2, -y+1/2, -z' 
 'x+1/2, -y+1/2, z-1/2' 
 
_cell_length_a    25.2937 
_cell_length_b     9.5757 
_cell_length_c    16.6943 
_cell_angle_alpha  90.000 
_cell_angle_beta  105.140 
_cell_angle_gamma  90.000 
 
_shelx_F_squared_multiplier     1.000 
 
loop_ 
 _refln_index_h 
 _refln_index_k 
 _refln_index_l 
 _refln_F_squared_calc 
 _refln_F_squared_meas 
 _refln_F_squared_sigma 
 _refln_observed_status 
   4   0   0      166.97       98.11      3.41 o 
   6   0   0     1786.42     1734.63     23.81 o 
   8   0   0     6364.43     5942.27     68.42 o 
  10   0   0     1110.93      954.00     16.81 o 
  12   0   0     1240.87     1146.24     23.05 o 
  14   0   0      776.53      867.31     23.52 o 
  16   0   0       11.59       22.03      6.06 o 
  18   0   0        0.04       11.00      7.15 o 
  20   0   0       33.59       24.31     17.40 o 
  22   0   0      241.13      263.62     21.37 o 
  24   0   0      114.14       56.57     18.90 o 
  26   0   0        0.09       -9.76     10.46 o 
  28   0   0       49.36       29.94     29.75 o 
  30   0   0       62.13       70.38     19.08 o 
  32   0   0      250.40      371.17     41.36 o 
   1   1   0      717.62      455.27     13.08 o 
   3   1   0       14.94       26.50      1.30 o 
   5   1   0       35.68       35.78      2.14 o 
   7   1   0       28.04       13.55      2.09 o 
   9   1   0      447.14      414.48      7.87 o 
  11   1   0      648.08      690.95     11.98 o 
  13   1   0      103.60       89.15      7.57 o 
  15   1   0       17.51       14.62      3.86 o 
  17   1   0      973.96      896.77     29.69 o 
  19   1   0      140.92      133.19      8.16 o 
  21   1   0      281.90      297.75     13.88 o 
  23   1   0      224.21      182.67     13.61 o 
  25   1   0      157.15      137.71     16.92 o 
  27   1   0        7.78        6.55      9.24 o 
  29   1   0       37.40       42.19     12.14 o 
  31   1   0        1.60       10.90     13.30 o 
   2   2   0     2577.27     2276.17     24.36 o 
   4   2   0     1639.57     1780.65     18.49 o 
   6   2   0      226.24      253.33      5.49 o 
   8   2   0     1225.58     1387.83     16.18 o 
  10   2   0     1095.16     1240.07     14.96 o 
  12   2   0       27.21       28.01      3.52 o 
  14   2   0      785.62      791.47     13.07 o 
  16   2   0       18.34        8.80      4.51 o 
  18   2   0      248.78      224.08      8.83 o 
  20   2   0       96.44      108.32      9.60 o 
  22   2   0       73.74       77.17      9.43 o 
  24   2   0      142.94      121.21     12.69 o 
  26   2   0        1.75       -3.60      8.37 o 
  28   2   0        9.34        7.62     10.19 o 
  30   2   0       81.21       75.58     19.49 o 
  32   2   0      202.15      262.33     24.14 o 
   1   3   0     1421.44     1241.98     15.43 o 
   3   3   0     8817.43     9212.53     91.85 o 
   5   3   0      954.29      886.06     14.27 o 
   7   3   0      143.94      124.41      4.47 o 
   9   3   0      206.58      266.94      8.38 o 
  11   3   0       77.33       81.57      4.78 o 
  13   3   0      639.46      655.84     12.10 o 
  15   3   0      963.68     1042.48     16.65 o 
  17   3   0      209.93      220.80      8.56 o 
  19   3   0     1201.80     1194.48     34.03 o 
  21   3   0       75.61       63.25      8.97 o 
  23   3   0      154.48      121.08     10.95 o 
  25   3   0       25.21        5.13      8.20 o 
  27   3   0        2.55       -2.69      8.87 o 
  29   3   0        9.89       19.87     12.90 o 
  31   3   0        9.16       25.18     14.54 o 
   0   4   0       58.23       85.85      3.30 o 
   2   4   0     2828.17     3011.55     34.83 o 
   4   4   0      436.59      456.92      7.16 o 
   6   4   0        0.21        3.34      2.17 o 
   8   4   0     1737.15     1945.17     24.60 o 
  10   4   0        0.02        9.06      3.26 o 
  12   4   0      205.53      217.16      8.59 o 
  14   4   0      166.75      167.08      6.89 o 
  16   4   0     1814.22     1605.71     22.49 o 
  18   4   0       68.17       68.15      6.58 o 
  20   4   0       23.03       27.89      7.68 o 
  22   4   0        0.47       -6.39      6.39 o 
  24   4   0       41.38       39.22      9.88 o 
  26   4   0       29.12       23.62     11.80 o 
  28   4   0        1.71       -2.20     11.36 o 
  30   4   0       12.83        2.12     18.46 o 
   1   5   0      353.60      375.92      6.83 o 
   3   5   0     2678.89     2891.37     38.77 o 
   5   5   0     5053.89     5389.37     55.81 o 
   7   5   0     1689.53     1835.30     21.10 o 
   9   5   0     1711.18     1591.62     22.04 o 
  11   5   0       10.41       10.48      3.19 o 
  13   5   0      141.51      123.11      6.18 o 
  15   5   0      839.19      913.34     15.51 o 
  17   5   0        9.21        4.64      5.61 o 
  19   5   0      236.09      214.15     11.05 o 
  21   5   0       19.76       18.03      8.87 o 
  23   5   0        0.40        0.99      7.85 o 
  25   5   0        0.16        2.60      9.82 o 
  27   5   0       10.12        0.07     10.81 o 
  29   5   0        1.40        0.36     12.80 o 
   0   6   0     1477.97     1518.57     24.28 o 
   2   6   0     1835.47     1830.38     26.02 o 
   4   6   0      372.44      398.03      9.09 o 
   6   6   0       17.75       12.70      2.54 o 
   8   6   0        8.64        2.72      2.82 o 
  10   6   0      198.51      197.27      7.35 o 
  12   6   0      428.65      450.87     11.59 o 
  14   6   0      634.79      671.47     15.76 o 
  16   6   0     3525.91     3320.84     40.98 o 
  18   6   0      611.09      628.16     15.63 o 
  20   6   0       59.53       57.63      7.77 o 
  22   6   0        4.60        4.61      7.49 o 
  24   6   0      134.09      126.55     13.02 o 
  26   6   0       25.55       36.57     12.30 o 
  28   6   0       16.78       24.67     16.13 o 
   1   7   0      146.82      195.70      5.47 o 
   3   7   0       29.18       22.23      4.01 o 
   5   7   0      540.02      531.32      9.08 o 
   7   7   0      457.47      403.31     10.41 o 
   9   7   0       86.75       67.89      5.54 o 
  11   7   0       13.71        8.90      4.85 o 
  13   7   0       10.54       -0.17      5.38 o 
  15   7   0        0.11        7.55      5.63 o 
  17   7   0       60.84       53.93      7.32 o 
  19   7   0        2.87        4.30      6.58 o 
  21   7   0       38.46       70.10     12.92 o 
  23   7   0        4.05        9.06      9.52 o 
  25   7   0       54.34       94.49     14.61 o 
  27   7   0        7.92      -12.57     12.57 o 
   0   8   0       60.07       44.18      9.42 o 
   2   8   0      228.43      204.69     11.50 o 
   4   8   0      902.34      861.52     24.89 o 
   6   8   0      120.70      137.22      6.22 o 
   8   8   0       10.20       15.07      4.34 o 
  10   8   0      770.10      732.84     17.96 o 
  12   8   0      472.69      493.61     14.29 o 
  14   8   0      381.88      384.80     12.33 o 
  16   8   0      896.19      809.39     18.65 o 
  18   8   0      470.01      515.91     17.18 o 
  20   8   0       33.19       26.63      8.00 o 
  22   8   0        0.34       -0.75     11.38 o 
  24   8   0        2.10       -1.64     10.32 o 
   1   9   0       41.22       36.26      5.89 o 
   3   9   0        0.27       -1.48      7.34 o 
   5   9   0        4.07       -4.85      6.74 o 
   7   9   0        7.46        6.28      5.07 o 
   9   9   0       33.11       34.12      5.30 o 
  11   9   0      196.85      196.72      9.37 o 
  13   9   0      117.84      106.83      9.60 o 
  15   9   0        2.49        7.62      5.24 o 
  17   9   0        8.89       24.16      6.58 o 
  19   9   0       14.45       20.95      7.30 o 
  21   9   0        7.14       20.96      8.64 o 
  23   9   0        0.69       -3.69      9.65 o 
   0  10   0        1.97       -2.85      7.45 o 
   2  10   0        1.95       -6.67      6.67 o 
   4  10   0        0.86        0.08      7.37 o 
   6  10   0      186.20      178.41     13.94 o 
   8  10   0       82.64       72.19      8.16 o 
  10  10   0        0.22        5.41      6.49 o 
  12  10   0        0.44       -6.76      7.99 o 
  14  10   0       11.68       14.33     10.03 o 
  16  10   0       76.17       82.43      8.29 o 
  18  10   0       67.13       59.20      8.63 o 
  20  10   0       30.83       53.80      9.23 o 
   1  11   0       31.80       19.85      6.33 o 
   3  11   0       35.12       41.64     11.94 o 
   5  11   0       13.57       15.48      8.79 o 
   7  11   0      123.25      123.86     13.56 o 
   9  11   0       92.80       92.77     15.20 o 
  11  11   0       25.60       29.98      6.31 o 
  13  11   0        6.11        9.67      7.03 o 
  15  11   0        0.12        2.88      6.75 o 
  17  11   0        0.75       -3.00      7.96 o 
   0  12   0        4.76       -0.44      8.33 o 
   2  12   0       10.86       12.93     10.63 o 
   4  12   0       33.19       26.96     12.82 o 
   6  12   0       37.10       34.30     14.14 o 
   8  12   0       21.27       38.57     17.09 o 
  10  12   0       38.72       45.71      6.56 o 
  12  12   0       23.28       25.24      6.94 o 
 -33   1   1        0.66        5.93     12.21 o 
 -31   1   1      138.22      139.30     16.41 o 
 -29   1   1       36.50       39.17     12.92 o 
 -27   1   1        3.99        1.03      8.78 o 
 -25   1   1        1.41       17.58      8.97 o 
 -23   1   1        0.43       -3.12      7.16 o 
 -21   1   1        0.00       -5.88      5.88 o 
 -19   1   1      107.12      119.68      7.78 o 
 -17   1   1       41.11       30.27      4.91 o 
 -15   1   1      226.41      210.94      8.26 o 
 -13   1   1    11422.87    12783.44    113.67 o 
 -11   1   1    15129.91    15485.50    134.69 o 
  -9   1   1    31578.54    30872.02    260.61 o 
  -7   1   1     5357.32     5887.93     52.93 o 
  -5   1   1    43402.27    41043.84    324.53 o 
  -3   1   1      688.70      766.36      7.76 o 
  -1   1   1    20670.68    18474.97    459.34 o 
   1   1   1        0.19       -0.59      0.86 o 
   3   1   1       86.46       99.24      2.55 o 
   5   1   1        8.16        0.42      1.69 o 
   7   1   1      441.87      368.95      7.30 o 
   9   1   1      213.09      237.13      7.16 o 
  11   1   1    16193.70    16637.92    154.63 o 
  13   1   1     1396.56     1715.86     23.26 o 
  15   1   1       26.94       64.56      6.10 o 
  17   1   1        0.18        0.12      4.43 o 
  19   1   1      628.36      582.21     22.95 o 
  21   1   1       67.17       61.32      9.15 o 
  23   1   1      607.62      547.79     20.91 o 
  25   1   1       78.49       41.80     10.09 o 
  27   1   1      113.92      121.20     14.24 o 
  29   1   1      178.53      219.51     17.92 o 
  31   1   1      117.53      144.55     17.08 o 
 -32   2   1        0.00        2.44     20.24 o 
 -30   2   1        6.77       -0.73     10.96 o 
 -28   2   1       20.48       29.28     10.82 o 
 -26   2   1      216.74      216.13     18.84 o 
 -24   2   1        0.09        7.24      7.57 o 
 -22   2   1        2.68       -6.36      6.36 o 
 -20   2   1      112.72       98.79      8.48 o 
 -18   2   1        7.15        1.68      4.28 o 
 -16   2   1     1833.56     1813.45     22.63 o 
 -14   2   1      747.63      686.44     12.01 o 
 -12   2   1      952.23     1091.34     14.56 o 
 -10   2   1      452.85      454.30      8.11 o 
  -8   2   1      541.90      509.44      7.74 o 
  -6   2   1     3592.11     3504.36     32.50 o 
  -4   2   1     2899.16     3166.38     33.33 o 
  -2   2   1     2621.05     2567.93     27.23 o 
   0   2   1     2327.65     2342.85     23.03 o 
   2   2   1    10761.62     9962.70     91.09 o 
   4   2   1    15987.27    15742.69    133.50 o 
   6   2   1     7053.28     7094.00     67.21 o 
   8   2   1     1616.73     1829.11     21.53 o 
  10   2   1     6609.84     6807.23     62.96 o 
  12   2   1      595.57      675.68     11.89 o 
  14   2   1     4706.75     4712.17     47.99 o 
  16   2   1     1347.69     1378.83     21.30 o 
  18   2   1      399.48      513.82     13.64 o 
  20   2   1      444.43      463.47     16.37 o 
  22   2   1      112.50      123.61     10.98 o 
  24   2   1       23.80       17.89      9.10 o 
  26   2   1        1.47        6.31      9.36 o 
  28   2   1      130.74      151.46     18.90 o 
  30   2   1       68.79       66.51     16.37 o 
  32   2   1       14.53       19.97     15.09 o 
 -31   3   1       27.72       33.78     16.04 o 
 -29   3   1       10.43        8.19     16.38 o 
 -27   3   1        2.42       -8.35      8.35 o 
 -25   3   1       21.71       12.86      7.73 o 
 -23   3   1        7.26       -1.32      8.26 o 
 -21   3   1       87.18       96.98     11.22 o 
 -19   3   1     3129.87     2971.94     38.40 o 
 -17   3   1      194.01      184.29      7.91 o 
 -15   3   1       19.39        2.28      3.81 o 
 -13   3   1      109.74      151.41      6.20 o 
 -11   3   1     1893.05     1602.28     19.31 o 
  -9   3   1      847.09      858.28     11.78 o 
  -7   3   1     4850.56     5273.53     55.58 o 
  -5   3   1     8166.85     8204.22     76.14 o 
  -3   3   1       53.41       41.03      2.71 o 
  -1   3   1    20064.44    20205.66    242.78 o 
   1   3   1     6527.10     6369.53     55.55 o 
   3   3   1      284.13      261.98      5.21 o 
   5   3   1       54.63       39.26      3.44 o 
   7   3   1     8986.94     9077.63     85.44 o 
   9   3   1     3189.54     3140.28     34.02 o 
  11   3   1      104.77      147.91      5.98 o 
  13   3   1        3.80        4.12      4.04 o 
  15   3   1      208.79      206.89      8.36 o 
  17   3   1      150.02      171.28      9.61 o 
  19   3   1       83.68       99.92      8.69 o 
  21   3   1      141.14      109.55     10.41 o 
  23   3   1       97.23       70.52     11.99 o 
  25   3   1        0.15        7.76      8.70 o 
  27   3   1       10.25       27.09     10.71 o 
  29   3   1       16.83       25.87     13.31 o 
  31   3   1       34.62       14.05     13.50 o 
 -30   4   1        0.51       -5.52     11.81 o 
 -28   4   1        1.05       -0.46     10.82 o 
 -26   4   1      116.74      109.36     13.69 o 
 -24   4   1        4.87       -9.22      9.22 o 
 -22   4   1        4.80        5.32      6.93 o 
 -20   4   1        2.95       -5.57      5.57 o 
 -18   4   1        0.88        0.28      4.76 o 
 -16   4   1        7.36        6.19      4.42 o 
 -14   4   1      810.14      902.55     14.70 o 
 -12   4   1      305.11      344.60      8.37 o 
 -10   4   1      641.60      651.39     11.21 o 
  -8   4   1      146.02      124.24      4.50 o 
  -6   4   1       29.99       26.52      2.50 o 
  -4   4   1     6688.20     6741.32     97.66 o 
  -2   4   1       75.02       98.34      4.76 o 
   0   4   1     1621.57     1760.42     19.04 o 
   2   4   1     3150.74     3248.27     33.97 o 
   4   4   1      478.57      582.75     15.42 o 
   6   4   1      824.62      849.54     11.87 o 
   8   4   1     2497.17     2707.15     40.12 o 
  10   4   1       95.01       96.00      5.67 o 
  12   4   1      386.49      315.78      8.92 o 
  14   4   1     3058.66     3004.53     36.13 o 
  16   4   1      499.93      494.73     12.92 o 
  18   4   1       75.97       48.43      6.78 o 
  20   4   1       55.84       44.34      7.48 o 
  22   4   1        0.01       -5.68      6.28 o 
  24   4   1      311.90      307.87     19.67 o 
  26   4   1       44.11       21.38     12.06 o 
  28   4   1        4.98       -3.36     11.20 o 
  30   4   1      150.33      169.40     20.52 o 
 -29   5   1       17.48       18.68     13.11 o 
 -27   5   1        0.00        9.31     11.14 o 
 -25   5   1        0.49       -1.15      8.38 o 
 -23   5   1        2.72        3.09      7.78 o 
 -21   5   1       88.21       96.27      9.02 o 
 -19   5   1      540.69      462.67     14.87 o 
 -17   5   1      738.59      778.48     17.59 o 
 -15   5   1     1489.08     1610.54     21.79 o 
 -13   5   1      103.49      109.92      8.28 o 
 -11   5   1       11.02        5.94      3.66 o 
  -9   5   1      812.28      859.60     14.42 o 
  -7   5   1      136.62      206.40      5.71 o 
  -5   5   1       16.73        7.73      4.16 o 
  -3   5   1      274.89      258.46      6.96 o 
  -1   5   1     1211.07     1261.61     18.63 o 
   1   5   1     1624.99     1652.46     15.97 o 
   3   5   1      975.28     1173.94     17.98 o 
   5   5   1     2267.79     2224.38     25.96 o 
   7   5   1      892.14      915.13     13.09 o 
   9   5   1       27.16       15.19      3.88 o 
  11   5   1        1.72       -0.30      2.97 o 
  13   5   1      180.16      154.48      6.88 o 
  15   5   1      362.14      335.36     10.59 o 
  17   5   1       13.14       16.11      6.26 o 
  19   5   1        1.93       -1.11      6.37 o 
  21   5   1        0.50       -1.45      7.30 o 
  23   5   1        0.99        3.57      7.91 o 
  25   5   1        1.25        2.46      8.77 o 
  27   5   1       19.93        8.68     12.12 o 
  29   5   1        1.73       -1.28     12.30 o 
 -28   6   1        0.60      -13.42     13.42 o 
 -26   6   1       12.54       12.82      9.30 o 
 -24   6   1       55.22       44.94     10.64 o 
 -22   6   1        2.22       -1.04      7.22 o 
 -20   6   1       60.76       37.17      7.41 o 
 -18   6   1       94.12       74.01      7.48 o 
 -16   6   1        9.70       -4.51      5.86 o 
 -14   6   1      338.93      409.38     14.83 o 
 -12   6   1       18.74       16.34      3.93 o 
 -10   6   1      175.32      214.92      6.80 o 
  -8   6   1      103.80      122.18      4.62 o 
  -6   6   1      807.89      818.07     10.81 o 
  -4   6   1      850.46      857.03     18.90 o 
  -2   6   1      142.04      158.40      6.50 o 
   0   6   1       29.35       18.62      2.42 o 
   2   6   1        0.99        1.60      1.99 o 
   4   6   1       64.64       57.08      3.92 o 
   6   6   1      251.83      285.51      6.68 o 
   8   6   1        5.62        5.64      3.59 o 
  10   6   1      440.16      413.85     10.54 o 
  12   6   1      252.68      257.18      9.30 o 
  14   6   1     2207.58     2143.67     31.52 o 
  16   6   1       40.41       35.86      8.84 o 
  18   6   1        2.60       -3.54      6.06 o 
  20   6   1        2.28       -2.94      5.94 o 
  22   6   1        4.70        1.27      7.61 o 
  24   6   1       17.10       10.12      9.42 o 
  26   6   1        2.41       -1.50     11.03 o 
  28   6   1       14.01       13.93     15.80 o 
 -27   7   1       11.76       11.89     13.70 o 
 -25   7   1       50.07       75.80     13.66 o 
 -23   7   1       23.70       16.29     10.31 o 
 -21   7   1        8.03       14.81      7.46 o 
 -19   7   1       56.35       41.05      8.06 o 
 -17   7   1        0.22        5.43      5.89 o 
 -15   7   1       48.41       57.78      7.05 o 
 -13   7   1       65.05       65.33      6.46 o 
 -11   7   1        0.12       -2.80      4.18 o 
  -9   7   1       13.49        9.28      3.90 o 
  -7   7   1       52.77       38.35      3.49 o 
  -5   7   1      288.92      280.42     14.31 o 
  -3   7   1       40.83       38.32      5.21 o 
  -1   7   1      502.78      470.49     10.62 o 
   1   7   1      152.20      179.03      4.46 o 
   3   7   1        3.84       -0.56      2.48 o 
   5   7   1      114.94      118.78      5.09 o 
   7   7   1       69.63       60.92      5.46 o 
   9   7   1      225.86      256.72      9.38 o 
  11   7   1      712.33      737.98     16.89 o 
  13   7   1      533.72      528.29     15.48 o 
  15   7   1      826.79      745.00     19.59 o 
  17   7   1      166.15      158.35      9.77 o 
  19   7   1      190.17      227.81     14.05 o 
  21   7   1      106.61      120.62     14.59 o 
  23   7   1       29.37       22.78     14.36 o 
  25   7   1       17.96       39.04     17.57 o 
  27   7   1       63.68       69.04     16.19 o 
 -26   8   1        6.59        5.76     11.20 o 
 -24   8   1        5.93       15.24     10.23 o 
 -22   8   1        1.37       18.01      7.69 o 
 -20   8   1       45.54       33.80      7.98 o 
 -18   8   1      236.41      264.65     12.88 o 
 -16   8   1      257.55      309.20     11.86 o 
 -14   8   1       13.17       18.29      5.63 o 
 -12   8   1       99.73      105.50      6.68 o 
 -10   8   1      380.06      336.59     13.72 o 
  -8   8   1       76.71       76.29      7.73 o 
  -6   8   1       35.36       43.94     12.82 o 
  -4   8   1      283.35      258.43     14.56 o 
  -2   8   1      268.68      206.35     12.01 o 
   0   8   1     1044.78      989.44     14.95 o 
   2   8   1      897.88      797.61     13.33 o 
   4   8   1        1.14       -4.20      4.20 o 
   6   8   1      241.08      256.08      9.62 o 
   8   8   1      147.19      155.47      7.65 o 
  10   8   1      188.27      174.91      8.85 o 
  12   8   1      320.62      315.41     12.03 o 
  14   8   1      232.12      238.44     11.52 o 
  16   8   1        9.27       11.04      5.94 o 
  18   8   1       76.98       98.24     10.48 o 
  20   8   1        0.37       -0.37      7.48 o 
  22   8   1       11.51       -0.03     10.02 o 
  24   8   1        4.92        1.32     10.28 o 
 -23   9   1        1.90      -12.68     12.68 o 
 -21   9   1        0.21       -2.68      6.81 o 
 -19   9   1       32.21       35.64      7.82 o 
 -17   9   1      196.03      239.38     11.86 o 
 -15   9   1      173.01      180.61     10.21 o 
 -13   9   1       56.55       66.40      6.71 o 
 -11   9   1        4.09        6.05      4.46 o 
  -9   9   1       23.33       10.99      4.71 o 
  -7   9   1       59.42       37.16      9.49 o 
  -5   9   1      294.35      285.06     20.65 o 
  -3   9   1      150.96      167.17     11.76 o 
  -1   9   1        5.50        4.05     12.16 o 
   1   9   1       19.01       21.06      5.03 o 
   3   9   1        5.36        7.83      4.90 o 
   5   9   1        2.21       -0.33      3.54 o 
   7   9   1       77.31       70.99      5.32 o 
   9   9   1      229.99      267.52     10.03 o 
  11   9   1      267.24      280.57     11.09 o 
  13   9   1      203.02      210.55     10.73 o 
  15   9   1       21.53       13.15      6.39 o 
  17   9   1        0.02        6.12      6.59 o 
  19   9   1       31.23       56.44     13.42 o 
  21   9   1       47.74       59.31     11.54 o 
  23   9   1        3.03       12.64     11.17 o 
 -20  10   1       12.40       15.91     10.04 o 
 -18  10   1       72.99      102.77     12.14 o 
 -16  10   1      155.61      192.70     14.52 o 
 -14  10   1       18.24       14.83      6.68 o 
 -12  10   1       39.09       40.00      6.58 o 
 -10  10   1       41.11       38.58      5.59 o 
  -8  10   1        0.04       -2.17      8.38 o 
  -6  10   1       51.64       54.94     10.75 o 
  -4  10   1      101.21      110.44     11.26 o 
  -2  10   1      196.70      163.67     11.78 o 
   0  10   1      241.31      192.76     11.14 o 
   2  10   1      256.27      250.92     10.86 o 
   4  10   1       98.60      132.14      8.82 o 
   6  10   1       23.52       16.84      6.49 o 
   8  10   1        8.51        9.97      4.81 o 
  10  10   1        0.68       -4.96      4.96 o 
  12  10   1       21.58        6.54      7.09 o 
  14  10   1        0.46        5.69      6.00 o 
  16  10   1       15.68       20.19      7.83 o 
  18  10   1        6.16       26.45      8.10 o 
  20  10   1       21.63       10.44      8.39 o 
 -17  11   1       12.27       10.51      7.49 o 
 -15  11   1       35.88       37.23     11.91 o 
 -13  11   1       27.99       38.64      6.79 o 
 -11  11   1        0.57        3.69      6.02 o 
  -9  11   1       34.32       24.09     10.91 o 
  -7  11   1       33.66       25.18     14.68 o 
  -5  11   1       34.28       20.14      8.56 o 
  -3  11   1       12.20       -4.82      9.75 o 
  -1  11   1        3.50       13.48      9.75 o 
   1  11   1       39.51       26.06     10.57 o 
   3  11   1       49.15       47.43      7.99 o 
   5  11   1       19.66       16.24      6.24 o 
   7  11   1        0.49       -1.60      6.09 o 
   9  11   1        8.33       13.69      7.47 o 
  11  11   1        9.73       21.33      6.77 o 
  13  11   1        0.16       -3.74      7.64 o 
  15  11   1        9.56       12.65      6.76 o 
 -12  12   1        2.09        2.72      5.42 o 
 -10  12   1        0.90       -6.43     10.52 o 
  -8  12   1        8.08       -7.78     13.48 o 
  -6  12   1        1.75       -3.51     11.51 o 
  -4  12   1       47.68       41.42     14.03 o 
  -2  12   1       15.22       -8.33      8.99 o 
   0  12   1        2.49        4.18      7.45 o 
   2  12   1        0.90        6.36      9.20 o 
   4  12   1        1.96       12.16     11.29 o 
   6  12   1        1.02       12.27     11.83 o 
   8  12   1        2.70        9.97     10.41 o 
  10  12   1        1.87       10.20      9.71 o 
 -32   0   2       18.70       -3.06     17.00 o 
 -30   0   2        0.64        3.86     14.91 o 
 -28   0   2        1.26      -11.14     11.14 o 
 -26   0   2       12.87       25.02     13.54 o 
 -24   0   2       52.13       47.06     13.56 o 
 -22   0   2       66.21       28.16     11.83 o 
 -20   0   2        1.66       10.46     10.88 o 
 -18   0   2      141.59      173.24     11.23 o 
 -16   0   2      414.46      415.92     13.03 o 
 -14   0   2     8899.36     9343.37    108.55 o 
 -12   0   2    31249.12    34434.60    369.23 o 
 -10   0   2    17453.18    18035.76    196.04 o 
  -8   0   2    45348.84    43807.10    519.07 o 
  -6   0   2    11727.05    11539.38    140.60 o 
  -4   0   2    49329.54    48078.95    656.60 o 
  -2   0   2    11061.02    10380.57    164.47 o 
   0   0   2    15741.82    13753.63    708.03 o 
   2   0   2      497.70      446.24     23.63 o 
   4   0   2     8276.18     7806.59    222.08 o 
   6   0   2     1725.63     1794.64     27.28 o 
   8   0   2      204.73      309.76      9.98 o 
  10   0   2      333.84      298.40     10.97 o 
  12   0   2    16694.17    17778.52    219.68 o 
  14   0   2      736.65      636.08     17.87 o 
  16   0   2       93.46      115.88     15.28 o 
  18   0   2       55.57       47.47      9.74 o 
  20   0   2      152.43      111.36     13.29 o 
  22   0   2        0.48        7.65     12.27 o 
  24   0   2      205.84      153.79     19.21 o 
  26   0   2        8.95       29.66     17.37 o 
  28   0   2      330.94      364.22     73.85 o 
  30   0   2      149.80      202.05     25.78 o 
  32   0   2       16.37        9.31     27.17 o 
 -33   1   2       23.42       20.43     12.69 o 
 -31   1   2        0.55       -1.79     11.07 o 
 -29   1   2        2.51      -12.00     12.08 o 
 -27   1   2       20.75       23.30      9.59 o 
 -25   1   2        1.29       15.31      8.28 o 
 -23   1   2        6.81       11.12      7.34 o 
 -21   1   2      370.94      341.14     14.12 o 
 -19   1   2      265.92      275.79     10.30 o 
 -17   1   2      134.72      106.37      6.78 o 
 -15   1   2      876.76      894.92     22.50 o 
 -13   1   2     2242.48     2367.81     27.04 o 
 -11   1   2     4664.76     4567.23     44.30 o 
  -9   1   2      287.21      265.63      6.55 o 
  -7   1   2    13799.94    13363.68    114.90 o 
  -5   1   2      364.17      410.72      6.83 o 
  -3   1   2     7193.47     7026.04     51.93 o 
  -1   1   2     2980.21     3026.75     25.83 o 
   1   1   2     2986.93     3056.20     26.32 o 
   3   1   2     1025.80      998.99     10.67 o 
   5   1   2     2721.42     2878.86     29.84 o 
   7   1   2      364.58      378.56      8.45 o 
   9   1   2     9134.17     9532.36     98.38 o 
  11   1   2        5.94        2.70      3.19 o 
  13   1   2      458.05      401.72     10.24 o 
  15   1   2     3472.10     3410.22     40.51 o 
  17   1   2     1218.15     1378.99     22.69 o 
  19   1   2      158.11      185.56     11.59 o 
  21   1   2      112.07      115.25     11.20 o 
  23   1   2        0.57       -3.94      8.13 o 
  25   1   2       64.06       91.88     12.58 o 
  27   1   2       29.63       44.90     11.01 o 
  29   1   2        0.25       19.68     17.51 o 
  31   1   2        1.74       -4.09     11.56 o 
 -32   2   2        7.53       -1.18     13.42 o 
 -30   2   2       42.58       56.32     19.69 o 
 -28   2   2        4.45        7.67      9.61 o 
 -26   2   2       28.24       22.51      9.46 o 
 -24   2   2        1.48        1.16      7.00 o 
 -22   2   2       27.72       14.25      7.13 o 
 -20   2   2      907.84      901.63     18.59 o 
 -18   2   2      145.36      123.54      6.59 o 
 -16   2   2       38.71       35.30      4.61 o 
 -14   2   2     3851.96     3976.13     38.87 o 
 -12   2   2      440.33      535.53      9.68 o 
 -10   2   2     2705.02     2756.29     26.97 o 
  -8   2   2      740.01      802.60     10.26 o 
  -6   2   2      698.39      686.80      9.67 o 
  -4   2   2    18357.92    17394.82    157.77 o 
  -2   2   2    10861.97    10000.19    111.63 o 
   0   2   2     1363.49     1182.76     14.03 o 
   2   2   2     8353.52     7799.46     78.00 o 
   4   2   2       95.41      136.36      4.64 o 
   6   2   2      458.74      484.31      9.19 o 
   8   2   2      379.49      398.25      9.09 o 
  10   2   2      584.23      716.72     12.57 o 
  12   2   2     6000.60     6271.72     64.42 o 
  14   2   2      476.70      488.56     11.23 o 
  16   2   2       98.95       93.97      6.61 o 
  18   2   2      264.80      274.06     11.42 o 
  20   2   2       10.46       10.27      7.22 o 
  22   2   2       27.58       25.71      8.55 o 
  24   2   2      153.20      131.92     13.16 o 
  26   2   2       18.65       -0.47     10.98 o 
  28   2   2      416.02      489.63     26.84 o 
  30   2   2      137.55      139.11     16.64 o 
 -31   3   2       13.10       20.53     14.23 o 
 -29   3   2        2.68       -9.46     10.62 o 
 -27   3   2       26.98        7.29      9.03 o 
 -25   3   2       18.26       16.07      7.89 o 
 -23   3   2       36.45       42.13      8.24 o 
 -21   3   2      281.68      286.26     12.32 o 
 -19   3   2       35.69       36.09      6.23 o 
 -17   3   2        0.05       -3.99      3.99 o 
 -15   3   2       69.50       85.68      5.60 o 
 -13   3   2      281.71      280.02      7.80 o 
 -11   3   2        6.02       10.51      2.99 o 
  -9   3   2        9.07        5.37      2.55 o 
  -7   3   2     3882.40     3943.29     42.87 o 
  -5   3   2        3.43        0.65      1.76 o 
  -3   3   2      899.40      807.04     11.82 o 
  -1   3   2      161.68      155.57      3.44 o 
   1   3   2     2565.52     2735.01     25.20 o 
   3   3   2     6965.36     7147.90    119.64 o 
   5   3   2      650.42      675.06      9.97 o 
   7   3   2      871.73      908.41     13.09 o 
   9   3   2     1319.27     1371.97     19.80 o 
  11   3   2      538.70      484.95     11.43 o 
  13   3   2      286.91      251.66      9.15 o 
  15   3   2     1952.14     1904.62     29.00 o 
  17   3   2       26.55       10.26      5.53 o 
  19   3   2     1640.88     1685.50     30.23 o 
  21   3   2        1.88        2.22      7.54 o 
  23   3   2       63.39       51.38      9.23 o 
  25   3   2       39.99       66.85     11.32 o 
  27   3   2       58.00       93.88     13.50 o 
  29   3   2        3.94       15.79     13.61 o 
  31   3   2        0.72       22.03     14.15 o 
 -30   4   2       32.66       47.36     14.76 o 
 -28   4   2       70.10       84.33     14.61 o 
 -26   4   2        1.17       -4.04     12.97 o 
 -24   4   2       10.83       20.58      9.08 o 
 -22   4   2       39.53       37.32      9.10 o 
 -20   4   2     1773.81     1743.27     27.41 o 
 -18   4   2       42.41       38.37      5.83 o 
 -16   4   2       35.13       45.89      5.21 o 
 -14   4   2      695.50      746.18     13.11 o 
 -12   4   2     1200.52     1197.37     16.28 o 
 -10   4   2      557.88      603.28     10.89 o 
  -8   4   2      410.88      480.36      8.02 o 
  -6   4   2      532.40      549.69      9.35 o 
  -4   4   2    13040.35    13393.15    132.53 o 
  -2   4   2     5759.25     6150.78     77.01 o 
   0   4   2     1336.40     1468.79     14.09 o 
   2   4   2       97.35      123.83      3.85 o 
   4   4   2     1078.16     1049.49     12.79 o 
   6   4   2      808.00      887.33     13.91 o 
   8   4   2      255.23      311.39      7.61 o 
  10   4   2      457.99      516.82     10.77 o 
  12   4   2      437.98      416.28     11.14 o 
  14   4   2      921.99      909.09     18.13 o 
  16   4   2      641.87      687.43     22.26 o 
  18   4   2      176.95      168.95      9.85 o 
  20   4   2       34.16       33.85      8.37 o 
  22   4   2       72.86       64.12      9.17 o 
  24   4   2       30.34       29.57     10.58 o 
  26   4   2       87.74       55.54     14.05 o 
  28   4   2      174.69      229.40     21.26 o 
  30   4   2       14.26       39.50     14.76 o 
 -31   5   2       34.65       65.42     30.46 o 
 -29   5   2        5.29       15.37     12.90 o 
 -27   5   2        0.14        6.49      9.17 o 
 -25   5   2       19.86       22.40      9.89 o 
 -23   5   2        2.18        7.46      8.60 o 
 -21   5   2        2.89       -1.52      6.02 o 
 -19   5   2       21.86       29.06      6.91 o 
 -17   5   2     1999.40     1932.10     28.26 o 
 -15   5   2      372.80      362.59      9.86 o 
 -13   5   2       22.59       12.82      2.99 o 
 -11   5   2      468.27      505.47     10.39 o 
  -9   5   2       10.73       14.13      3.02 o 
  -7   5   2      357.23      311.07      7.17 o 
  -5   5   2     1053.83      999.58     16.30 o 
  -3   5   2      356.20      329.62     10.79 o 
  -1   5   2        8.63       12.70      1.85 o 
   1   5   2      561.72      642.83      7.65 o 
   3   5   2     2099.93     2208.94     25.50 o 
   5   5   2      390.87      339.55      7.87 o 
   7   5   2      340.50      394.84      9.40 o 
   9   5   2       82.67       77.62      5.36 o 
  11   5   2      129.48      102.90      5.59 o 
  13   5   2       14.54       12.25      4.66 o 
  15   5   2        0.37        9.26      5.71 o 
  17   5   2      821.39      803.28     22.84 o 
  19   5   2       92.22      102.72      9.98 o 
  21   5   2       48.31       50.60      9.97 o 
  23   5   2       11.56        8.27      8.68 o 
  25   5   2       21.26       33.66     10.86 o 
  27   5   2      117.13      193.88     22.98 o 
  29   5   2        0.58       14.70     13.03 o 
 -28   6   2      122.00      140.60     18.12 o 
 -26   6   2      121.75      157.41     14.96 o 
 -24   6   2       91.26       98.25     12.12 o 
 -22   6   2      153.67      172.99     11.10 o 
 -20   6   2      438.01      448.82     15.01 o 
 -18   6   2       64.52       80.33      7.63 o 
 -16   6   2        0.93       -5.05      5.05 o 
 -14   6   2      284.14      321.72     11.73 o 
 -12   6   2        7.31        5.33      3.55 o 
 -10   6   2       58.03       48.52      3.96 o 
  -8   6   2      336.74      294.84      7.13 o 
  -6   6   2     1184.41     1168.21     16.36 o 
  -4   6   2     4258.67     4655.09     71.96 o 
  -2   6   2        3.93       -3.50      3.50 o 
   0   6   2       67.45       78.97      2.90 o 
   2   6   2      679.97      621.08      9.21 o 
   4   6   2     1337.74     1473.62     19.16 o 
   6   6   2      251.69      212.61      6.89 o 
   8   6   2      397.35      358.92      9.25 o 
  10   6   2      175.16      186.91      7.57 o 
  12   6   2      200.42      195.14      8.54 o 
  14   6   2       53.57       46.71     13.40 o 
  16   6   2      203.19      207.69     11.43 o 
  18   6   2        0.79       -1.68      6.17 o 
  20   6   2        0.22       -6.15      6.15 o 
  22   6   2       10.12        4.74     10.95 o 
  24   6   2        9.20       -6.62     13.18 o 
  26   6   2       99.93       93.93     30.30 o 
  28   6   2       18.36      -13.31     13.31 o 
 -27   7   2       28.29       42.93     12.98 o 
 -25   7   2        0.53        1.60     10.13 o 
 -23   7   2        7.01        8.54      9.26 o 
 -21   7   2       21.90       11.86      7.35 o 
 -19   7   2      103.96      131.25     10.32 o 
 -17   7   2      458.63      447.70     15.42 o 
 -15   7   2      907.35      933.50     29.25 o 
 -13   7   2       13.40       11.19      4.96 o 
 -11   7   2      208.23      209.03      9.95 o 
  -9   7   2      114.39      129.41      5.80 o 
  -7   7   2        0.34       -2.57      2.57 o 
  -5   7   2     1014.45      923.49     26.77 o 
  -3   7   2       26.08       16.47      4.57 o 
  -1   7   2     1508.54     1474.47     25.07 o 
   1   7   2     1400.77     1346.31     15.84 o 
   3   7   2        2.62        4.16      2.97 o 
   5   7   2     1628.53     1499.48     18.75 o 
   7   7   2      345.76      344.39     10.42 o 
   9   7   2      276.17      268.15     12.51 o 
  11   7   2      136.17      136.87      9.17 o 
  13   7   2      652.07      715.96     18.39 o 
  15   7   2        0.13        7.22      7.05 o 
  17   7   2       15.22       14.97      7.83 o 
  19   7   2      199.32      239.31     14.60 o 
  21   7   2       72.08       94.53     13.63 o 
  23   7   2        1.49        2.04     11.30 o 
  25   7   2       26.03       48.14     13.51 o 
 -26   8   2       38.36       55.08     13.44 o 
 -24   8   2        8.50       31.70     11.10 o 
 -22   8   2       87.18       94.98     10.84 o 
 -20   8   2      287.80      297.53     13.95 o 
 -18   8   2      380.43      397.91     16.19 o 
 -16   8   2      266.60      250.11     11.50 o 
 -14   8   2      135.95      143.27      8.57 o 
 -12   8   2       53.88       50.82      5.64 o 
 -10   8   2      163.14      167.53      8.89 o 
  -8   8   2      139.66      121.87      6.15 o 
  -6   8   2       30.17       39.63     10.79 o 
  -4   8   2      143.42      121.53     13.31 o 
  -2   8   2      498.23      493.06     20.35 o 
   0   8   2      320.72      329.89      8.67 o 
   2   8   2        4.98        1.36      5.33 o 
   4   8   2      557.32      514.24     11.75 o 
   6   8   2      719.62      743.40     14.03 o 
   8   8   2      324.87      314.47     10.85 o 
  10   8   2      448.59      476.88     13.85 o 
  12   8   2      337.34      329.86     12.70 o 
  14   8   2       92.07       96.27      9.60 o 
  16   8   2        2.22       -3.49      6.84 o 
  18   8   2       10.92       10.54      7.37 o 
  20   8   2       11.23       27.13      8.85 o 
  22   8   2       10.12        1.47     10.52 o 
  24   8   2        0.22       -9.50      9.50 o 
 -23   9   2       38.57       56.03     12.95 o 
 -21   9   2       52.75       65.23     10.30 o 
 -19   9   2      186.44      213.64     13.01 o 
 -17   9   2      157.80      174.93     10.47 o 
 -15   9   2        0.00       -5.63      5.63 o 
 -13   9   2       21.39       11.74      4.88 o 
 -11   9   2       45.42       57.43      5.47 o 
  -9   9   2      133.84       95.90     10.58 o 
  -7   9   2      206.18      230.10     15.81 o 
  -5   9   2      550.12      514.98     21.64 o 
  -3   9   2        3.73       -5.04      7.36 o 
  -1   9   2      423.61      463.29     14.90 o 
   1   9   2      286.04      272.02      7.91 o 
   3   9   2       14.31       14.35      4.34 o 
   5   9   2      182.93      178.46      7.05 o 
   7   9   2      198.58      202.04      8.00 o 
   9   9   2       46.68       42.24      5.52 o 
  11   9   2        4.15       -3.33      5.21 o 
  13   9   2        0.18       -3.01      6.05 o 
  15   9   2       40.82       27.94      7.96 o 
  17   9   2        1.12       -5.26      7.29 o 
  19   9   2        5.12        7.09      9.44 o 
  21   9   2       44.24       43.23     12.83 o 
 -20  10   2      149.50      124.42     10.76 o 
 -18  10   2      188.04      203.03     13.52 o 
 -16  10   2      135.24      167.33     11.66 o 
 -14  10   2       11.44        8.92      7.80 o 
 -12  10   2        3.23        0.60      4.18 o 
 -10  10   2        0.91        2.71      7.39 o 
  -8  10   2        3.90       -3.75      8.72 o 
  -6  10   2       37.01       38.47     19.18 o 
  -4  10   2      209.96      176.01     23.83 o 
  -2  10   2      105.02      127.40     12.04 o 
   0  10   2       37.82       30.81      6.92 o 
   2  10   2      194.04      166.03      8.04 o 
   4  10   2      121.08      139.13      7.09 o 
   6  10   2       23.02       22.52      5.44 o 
   8  10   2        3.85       12.85      5.98 o 
  10  10   2      137.54      139.54      8.64 o 
  12  10   2      139.08      150.12      9.21 o 
  14  10   2       50.36       52.79      8.14 o 
  16  10   2        0.21        6.56      6.68 o 
  18  10   2        5.19        3.79      7.63 o 
 -17  11   2        8.30       15.42      6.38 o 
 -15  11   2        2.33        4.11      5.35 o 
 -13  11   2        1.17       -4.34      5.08 o 
 -11  11   2        3.22       -6.24      6.24 o 
  -9  11   2       14.95        8.54      9.74 o 
  -7  11   2       12.41        5.43     15.07 o 
  -5  11   2        4.10        7.94     10.08 o 
  -3  11   2        2.29        7.89     11.07 o 
  -1  11   2       31.22       21.15     11.61 o 
   1  11   2       67.17       78.78     14.03 o 
   3  11   2        8.48        6.03     10.63 o 
   5  11   2        0.10       -2.63      9.97 o 
   7  11   2       53.04       69.62     19.46 o 
   9  11   2       26.69       29.62      6.74 o 
  11  11   2        0.13       -5.11     11.04 o 
  13  11   2        1.54        1.15      7.13 o 
  15  11   2        6.80        9.31      6.74 o 
 -12  12   2        9.40        9.04     12.12 o 
 -10  12   2       45.14       58.17     13.82 o 
  -8  12   2       26.63       31.23     15.78 o 
  -6  12   2        3.13        4.05     12.05 o 
  -4  12   2        0.03      -11.29     11.29 o 
  -2  12   2        0.16       -0.99     10.30 o 
   0  12   2        2.81       -5.81      9.31 o 
   2  12   2       31.34       34.30     11.18 o 
   4  12   2       34.95       26.63     11.83 o 
   6  12   2        0.91        5.59     11.07 o 
   8  12   2       87.90      137.41     18.41 o 
  10  12   2      129.80      149.90     19.61 o 
 -33   1   3        9.06      -11.34     11.34 o 
 -31   1   3        3.07        8.71     11.29 o 
 -29   1   3        9.15        1.98      9.67 o 
 -27   1   3       86.74       85.99     11.96 o 
 -25   1   3        7.82       11.88      8.38 o 
 -23   1   3       51.10        1.78      7.44 o 
 -21   1   3      145.55      120.09     12.74 o 
 -19   1   3      167.52      184.97      9.62 o 
 -17   1   3       73.20       73.80      5.67 o 
 -15   1   3      303.12      375.64      9.87 o 
 -13   1   3    11864.15    12139.86    115.82 o 
 -11   1   3     8295.07     7968.24     72.68 o 
  -9   1   3        0.67       -1.91      1.91 o 
  -7   1   3      733.12      721.15     10.01 o 
  -5   1   3       31.53       19.62      2.04 o 
  -3   1   3    57015.68    54210.88    427.22 o 
  -1   1   3    23464.52    22559.49    190.38 o 
   1   1   3   114762.88   107787.38    854.20 o 
   3   1   3     8859.89     8991.19     67.05 o 
   5   1   3     1850.38     1883.61     20.32 o 
   7   1   3     2230.83     2287.31     26.32 o 
   9   1   3        0.21       -0.60      2.95 o 
  11   1   3     2235.30     2399.27     31.68 o 
  13   1   3      171.79      165.00      8.03 o 
  15   1   3     1541.09     1487.85     23.07 o 
  17   1   3      515.07      529.40     14.92 o 
  19   1   3     3842.40     3890.64     63.87 o 
  21   1   3     1543.56     1416.31     33.88 o 
  23   1   3      120.52      104.70     18.00 o 
  25   1   3      366.50      346.00     20.89 o 
  27   1   3        0.17        6.55     10.13 o 
  29   1   3        0.29        5.93     10.79 o 
  31   1   3       60.21       50.04     15.04 o 
 -32   2   3       31.42       26.72     14.61 o 
 -30   2   3        5.79        6.94     12.11 o 
 -28   2   3        1.25       -3.76      8.84 o 
 -26   2   3       52.26       62.27     11.00 o 
 -24   2   3       11.52        4.10      7.73 o 
 -22   2   3      510.26      475.50     16.76 o 
 -20   2   3      850.19      839.00     19.62 o 
 -18   2   3      881.32      874.42     16.09 o 
 -16   2   3       25.36       20.78      4.29 o 
 -14   2   3      448.82      450.13     10.34 o 
 -12   2   3     2292.72     2252.99     25.51 o 
 -10   2   3      229.64      283.62      6.92 o 
  -8   2   3     4256.39     4032.92     41.01 o 
  -6   2   3     2297.08     2183.86     20.85 o 
  -4   2   3    43850.95    43727.11    365.97 o 
  -2   2   3    25271.68    25764.76    232.21 o 
   0   2   3      398.70      326.16      5.88 o 
   2   2   3    25339.34    24371.82    219.87 o 
   4   2   3    12762.76    12486.93    124.40 o 
   6   2   3      821.61      730.30     12.40 o 
   8   2   3      510.29      436.41     11.34 o 
  10   2   3      264.73      305.76      9.35 o 
  12   2   3      527.33      578.95     12.83 o 
  14   2   3     3211.86     3348.72     40.20 o 
  16   2   3      992.41     1010.29     17.89 o 
  18   2   3        8.81       15.60      6.78 o 
  20   2   3      605.27      566.14     18.84 o 
  22   2   3        7.27       -7.31      7.31 o 
  24   2   3       11.84       14.61     11.06 o 
  26   2   3       41.58       44.63     10.98 o 
  28   2   3       14.33        8.35     11.63 o 
  30   2   3        0.13        1.17     16.88 o 
 -31   3   3       13.00       12.22     16.13 o 
 -29   3   3        2.35       -4.60     11.78 o 
 -27   3   3       29.45       28.04     11.83 o 
 -25   3   3        1.82       -4.12      6.96 o 
 -23   3   3      330.05      234.23     12.95 o 
 -21   3   3        8.19       22.83      6.72 o 
 -19   3   3      273.10      270.18     10.69 o 
 -17   3   3      122.58      118.13      6.71 o 
 -15   3   3      290.13      273.06      8.77 o 
 -13   3   3      617.61      659.87     12.64 o 
 -11   3   3      425.51      457.86      9.47 o 
  -9   3   3      537.93      562.22     10.57 o 
  -7   3   3     1041.84     1017.21     24.13 o 
  -5   3   3      952.21      905.52     10.90 o 
  -3   3   3      161.85      173.49      4.55 o 
  -1   3   3     2453.85     2532.16     27.39 o 
   1   3   3     1311.00     1354.15     16.44 o 
   3   3   3      740.59      717.26     10.26 o 
   5   3   3     1287.50     1427.43     18.98 o 
   7   3   3       17.72       30.39      4.59 o 
   9   3   3      858.77      978.03     16.42 o 
  11   3   3      151.95      113.13      6.69 o 
  13   3   3     1717.86     1674.21     25.73 o 
  15   3   3     4721.72     4577.51     56.05 o 
  17   3   3     1372.92     1343.79     22.95 o 
  19   3   3     1308.04     1356.10     28.30 o 
  21   3   3       24.72        9.33      7.91 o 
  23   3   3        0.04       12.77      8.83 o 
  25   3   3        1.37       -4.40      8.66 o 
  27   3   3        0.00      -10.41     10.41 o 
  29   3   3        0.40        0.15     12.39 o 
 -32   4   3        1.17      -12.45     12.45 o 
 -30   4   3        0.36        9.15     13.03 o 
 -28   4   3        0.16       19.51     11.06 o 
 -26   4   3       65.49       88.32     12.52 o 
 -24   4   3       32.80       31.03      9.75 o 
 -22   4   3     1349.43     1339.51     28.35 o 
 -20   4   3     2095.32     2067.78     30.72 o 
 -18   4   3      605.02      579.38     14.32 o 
 -16   4   3        0.56        1.36      4.24 o 
 -14   4   3      916.03      956.34     15.96 o 
 -12   4   3      457.78      473.83     10.90 o 
 -10   4   3      136.30      133.16      7.29 o 
  -8   4   3        2.54        7.20      3.27 o 
  -6   4   3        4.86        7.30      2.45 o 
  -4   4   3     1340.97     1514.55     18.66 o 
  -2   4   3     1321.45     1365.29     15.38 o 
   0   4   3     5618.34     5843.88     55.61 o 
   2   4   3     1153.33      985.71     15.33 o 
   4   4   3     1740.66     1850.71     22.59 o 
   6   4   3     1355.21     1486.92     22.99 o 
   8   4   3       75.12       49.66      4.56 o 
  10   4   3      292.35      236.72      8.33 o 
  12   4   3     1672.31     1671.11     25.24 o 
  14   4   3     5228.60     5189.47     61.32 o 
  16   4   3       68.51       73.65      7.73 o 
  18   4   3       52.67       25.92      7.07 o 
  20   4   3      585.17      624.06     19.65 o 
  22   4   3       76.59       65.66     10.00 o 
  24   4   3       93.74       87.76     14.54 o 
  26   4   3        3.86        2.12     13.96 o 
  28   4   3        6.01       17.99     13.08 o 
 -31   5   3       12.62       10.10     22.02 o 
 -29   5   3       31.71       29.50     14.31 o 
 -27   5   3       14.91       25.66     11.26 o 
 -25   5   3      105.71      115.51     13.02 o 
 -23   5   3        3.57       16.08      8.32 o 
 -21   5   3       47.37       39.22      7.50 o 
 -19   5   3        3.67        5.75      6.23 o 
 -17   5   3      502.07      481.48     14.44 o 
 -15   5   3      451.42      420.05     12.81 o 
 -13   5   3        0.00        3.25      3.20 o 
 -11   5   3      513.84      441.27     10.38 o 
  -9   5   3      116.08      110.07      4.78 o 
  -7   5   3      599.65      755.63     11.21 o 
  -5   5   3       76.10       50.42      3.92 o 
  -3   5   3       20.69       29.28      3.11 o 
  -1   5   3       21.93       24.97      2.49 o 
   1   5   3        6.66       12.76      2.88 o 
   3   5   3       44.29       77.64      4.91 o 
   5   5   3       37.28       29.95      3.73 o 
   7   5   3       45.55       50.14      5.08 o 
   9   5   3        0.25       -3.52      3.90 o 
  11   5   3      407.72      379.71     11.25 o 
  13   5   3       56.81       63.61      6.25 o 
  15   5   3     1568.41     1574.13     26.70 o 
  17   5   3       74.25       60.95     10.14 o 
  19   5   3      494.37      413.87     19.12 o 
  21   5   3      147.25      149.32     13.60 o 
  23   5   3      168.50      193.20     15.49 o 
  25   5   3        2.85        7.04     11.26 o 
  27   5   3       69.49       92.37     16.27 o 
 -30   6   3        7.26       17.64     25.53 o 
 -28   6   3      112.26      166.57     18.22 o 
 -26   6   3       21.65       17.94     10.47 o 
 -24   6   3       12.87        5.36      9.16 o 
 -22   6   3      177.62      173.33     12.59 o 
 -20   6   3      659.36      655.85     17.79 o 
 -18   6   3      732.85      731.75     17.84 o 
 -16   6   3       75.69       66.05      7.71 o 
 -14   6   3      512.24      511.47     17.36 o 
 -12   6   3       35.91       19.73      4.25 o 
 -10   6   3       12.96       21.26      3.34 o 
  -8   6   3       81.67       72.78      4.17 o 
  -6   6   3      623.45      681.32      9.78 o 
  -4   6   3     1057.19     1112.85     24.35 o 
  -2   6   3      303.34      269.46      6.94 o 
   0   6   3      448.46      415.24      6.42 o 
   2   6   3     1345.19     1317.28     16.24 o 
   4   6   3      114.03      136.65      6.45 o 
   6   6   3      142.91      127.62      6.69 o 
   8   6   3      305.81      321.00      9.89 o 
  10   6   3      268.77      287.79     12.79 o 
  12   6   3     1243.50     1164.33     22.68 o 
  14   6   3     2448.47     2355.80     47.29 o 
  16   6   3      189.12      158.75     10.55 o 
  18   6   3       71.26       81.60     10.32 o 
  20   6   3        4.61        2.47      7.88 o 
  22   6   3        0.55       -7.16      7.77 o 
  24   6   3       23.03       24.63     11.46 o 
  26   6   3       50.14       80.40     18.75 o 
 -27   7   3       21.36       27.32     12.95 o 
 -25   7   3        6.03       -1.57      9.93 o 
 -23   7   3        1.76        8.98      9.55 o 
 -21   7   3      123.07      140.47     12.11 o 
 -19   7   3        2.31        3.78      6.36 o 
 -17   7   3       58.83       40.33      7.69 o 
 -15   7   3       56.80       29.34      6.71 o 
 -13   7   3      211.58      219.99      9.43 o 
 -11   7   3        2.52        3.42      4.77 o 
  -9   7   3      252.69      232.21      7.49 o 
  -7   7   3      300.90      251.37      6.88 o 
  -5   7   3       14.41       16.27      6.55 o 
  -3   7   3       21.67       14.70      6.09 o 
  -1   7   3       59.68       53.08      3.78 o 
   1   7   3        2.16        4.86      2.93 o 
   3   7   3     1750.22     1805.55     25.76 o 
   5   7   3     2055.01     2008.23     29.07 o 
   7   7   3      337.46      320.96     10.60 o 
   9   7   3      138.85      141.38      9.39 o 
  11   7   3      231.60      223.82     11.38 o 
  13   7   3       30.20       34.96      7.88 o 
  15   7   3      327.28      341.75     15.62 o 
  17   7   3       67.91       46.72     18.04 o 
  19   7   3       17.74       17.67      8.51 o 
  21   7   3       14.33       18.30     10.22 o 
  23   7   3        5.54        1.08      9.85 o 
  25   7   3        1.86        1.22     11.46 o 
 -26   8   3        0.11       -9.97      9.97 o 
 -24   8   3       25.88       25.12     10.92 o 
 -22   8   3       13.45        1.74      7.18 o 
 -20   8   3       31.01       28.85      7.94 o 
 -18   8   3        4.01       -5.90      5.90 o 
 -16   8   3        0.63        2.39      5.81 o 
 -14   8   3      358.31      380.93     12.37 o 
 -12   8   3      228.13      182.04      8.16 o 
 -10   8   3      355.45      311.14      8.31 o 
  -8   8   3      109.83       98.79      4.34 o 
  -6   8   3       26.46       32.82      9.05 o 
  -4   8   3        6.12        7.47      6.61 o 
  -2   8   3      244.68      255.79     12.28 o 
   0   8   3      367.87      356.20     10.02 o 
   2   8   3       18.64       19.67      4.88 o 
   4   8   3      659.44      665.33     15.83 o 
   6   8   3       31.21       21.19      5.25 o 
   8   8   3      171.99      168.19      8.70 o 
  10   8   3       20.54       17.39      6.07 o 
  12   8   3      167.85      165.26     11.01 o 
  14   8   3      164.90      134.40     11.10 o 
  16   8   3       69.36       71.81      9.79 o 
  18   8   3      168.61      177.69     18.24 o 
  20   8   3       43.74       44.84     12.01 o 
  22   8   3        0.00       -0.02     10.11 o 
  24   8   3        0.86       27.35     12.97 o 
 -23   9   3        1.25       16.20      8.47 o 
 -21   9   3        1.88       -6.00      6.55 o 
 -19   9   3        0.03       -0.78      6.44 o 
 -17   9   3       10.09        3.18      5.86 o 
 -15   9   3       25.01       14.15      5.70 o 
 -13   9   3        0.00       -0.32      3.92 o 
 -11   9   3       14.89       13.22      3.77 o 
  -9   9   3       22.06       15.31      5.60 o 
  -7   9   3       59.69       45.72     15.67 o 
  -5   9   3        9.61       -4.24      8.51 o 
  -3   9   3       22.30       23.27      7.27 o 
  -1   9   3      139.98      120.32     11.85 o 
   1   9   3        8.19       17.79      5.66 o 
   3   9   3      548.56      482.40     13.35 o 
   5   9   3      300.74      310.90     10.43 o 
   7   9   3       39.39       24.88      7.52 o 
   9   9   3       12.87        4.45      5.41 o 
  11   9   3       96.60       76.39     10.54 o 
  13   9   3        1.85       -4.36      5.54 o 
  15   9   3       17.88       25.02      8.10 o 
  17   9   3        1.86        6.61      8.77 o 
  19   9   3       23.92       25.90      9.21 o 
  21   9   3       23.82       50.52     13.26 o 
 -20  10   3       40.12       40.32      7.53 o 
 -18  10   3        8.67       -0.12      6.41 o 
 -16  10   3       50.84       84.14     10.89 o 
 -14  10   3      176.43      191.15      9.29 o 
 -12  10   3      195.50      184.19      8.13 o 
 -10  10   3      250.05      230.83     11.77 o 
  -8  10   3      194.57      201.58     16.69 o 
  -6  10   3      180.33      171.86     14.80 o 
  -4  10   3      314.38      308.44     18.38 o 
  -2  10   3      353.40      350.20     26.52 o 
   0  10   3      144.01      141.80      8.49 o 
   2  10   3      120.16      132.91     10.17 o 
   4  10   3      144.88      132.27      7.48 o 
   6  10   3      179.58      168.62      8.44 o 
   8  10   3      279.13      283.51     10.93 o 
  10  10   3        6.16        1.66      6.26 o 
  12  10   3       47.93       57.00      7.70 o 
  14  10   3        5.86        5.86      6.22 o 
  16  10   3       17.46       28.58      8.54 o 
  18  10   3       27.10       22.60      7.75 o 
 -17  11   3        4.48        5.03      5.59 o 
 -15  11   3       43.94       52.77     12.18 o 
 -13  11   3       14.86       15.63      7.49 o 
 -11  11   3        0.04      -10.29     10.37 o 
  -9  11   3        8.70        7.45      9.88 o 
  -7  11   3        6.98        2.01      8.79 o 
  -5  11   3        0.35        3.00      8.71 o 
  -3  11   3       45.77       28.05     14.14 o 
  -1  11   3       60.66       40.65     13.70 o 
   1  11   3        0.01       -3.48      7.47 o 
   3  11   3       28.09       36.30      8.97 o 
   5  11   3        5.91        7.70      5.32 o 
   7  11   3        0.91        3.25      5.72 o 
   9  11   3        1.61        7.88      7.89 o 
  11  11   3        1.89        7.78      7.56 o 
  13  11   3       67.41      102.94     11.23 o 
  15  11   3       67.12       70.89     10.49 o 
 -12  12   3        1.67       -9.03     11.16 o 
 -10  12   3        0.72        7.79     10.61 o 
  -8  12   3        6.06       26.08     15.67 o 
  -6  12   3       18.12       45.80     16.55 o 
  -4  12   3       82.32       71.00     16.33 o 
  -2  12   3      176.05      213.23     22.90 o 
   0  12   3       42.07       45.36     14.68 o 
   2  12   3       15.03       37.15     14.46 o 
   4  12   3       26.66       35.17     13.81 o 
   6  12   3        1.25       16.76     12.82 o 
   8  12   3        0.00        0.09      8.42 o 
  10  12   3        7.73        5.54      8.38 o 
 -34   0   4        0.11       -3.51     24.98 o 
 -32   0   4      151.09      207.26     26.61 o 
 -30   0   4       11.50      -11.03     13.59 o 
 -28   0   4        0.38        6.98     28.22 o 
 -26   0   4        0.00       -3.05     10.82 o 
 -24   0   4      384.52      357.69     47.34 o 
 -22   0   4      304.26      303.86     17.90 o 
 -20   0   4        4.33       -4.92      6.69 o 
 -18   0   4       71.13       69.14      8.12 o 
 -16   0   4     1041.89     1182.26     30.86 o 
 -14   0   4      347.68      414.28     11.46 o 
 -12   0   4    13708.84    14486.26    147.08 o 
 -10   0   4     7966.49     8755.70     91.10 o 
  -8   0   4      341.93      282.78     17.74 o 
  -6   0   4    30009.56    28573.36    394.06 o 
  -4   0   4    10315.66     9920.38    122.26 o 
  -2   0   4     5652.48     5815.68     85.40 o 
   0   0   4    96190.97    92365.93   1290.53 o 
   2   0   4    11790.00    11760.98    144.28 o 
   4   0   4      262.75      195.15     12.96 o 
   6   0   4    26809.28    28450.07    341.54 o 
   8   0   4      803.49      666.76     16.23 o 
  10   0   4     3821.23     3778.83     55.68 o 
  12   0   4       94.09       87.90      9.91 o 
  14   0   4      783.04      773.28     24.34 o 
  16   0   4     2650.18     2508.78     51.98 o 
  18   0   4      560.77      396.48     23.18 o 
  20   0   4      579.80      554.87     29.56 o 
  22   0   4        2.64       -7.46     11.32 o 
  24   0   4       14.57       -5.41     14.74 o 
  26   0   4       81.30      103.87     19.37 o 
  28   0   4      310.31      349.42     30.21 o 
  30   0   4      149.34      220.04     28.00 o 
 -33   1   4       22.03       11.01     12.86 o 
 -31   1   4        4.16        2.47     10.48 o 
 -29   1   4        1.74       -8.73      8.73 o 
 -27   1   4       51.56       50.43     10.81 o 
 -25   1   4       35.70       25.13      8.97 o 
 -23   1   4      272.80      302.38     14.15 o 
 -21   1   4       47.48       49.49      7.79 o 
 -19   1   4     1705.71     1653.61     24.05 o 
 -17   1   4     1382.60     1368.75     20.31 o 
 -15   1   4     1473.91     1283.40     17.73 o 
 -13   1   4      128.18      105.36      5.84 o 
 -11   1   4     3461.58     3808.37     36.19 o 
  -9   1   4      612.97      628.16     12.70 o 
  -7   1   4       13.65        6.43      2.39 o 
  -5   1   4       55.18       32.17      2.45 o 
  -3   1   4     4180.30     3975.70     34.93 o 
  -1   1   4     1357.28     1445.95     15.96 o 
   1   1   4       88.68       65.22      3.26 o 
   3   1   4     1987.30     1927.37     18.64 o 
   5   1   4    13530.39    13763.85    112.95 o 
   7   1   4     1000.62     1047.23     15.61 o 
   9   1   4     2307.98     2085.75     48.88 o 
  11   1   4       28.36       14.73      4.41 o 
  13   1   4       97.49      126.85      8.06 o 
  15   1   4       87.86      116.45      8.27 o 
  17   1   4       32.72       35.93      9.97 o 
  19   1   4      647.49      651.13     20.26 o 
  21   1   4        1.38       -7.98      7.98 o 
  23   1   4       10.21        5.73      8.82 o 
  25   1   4       77.88       64.37     12.17 o 
  27   1   4        2.55        1.37     10.33 o 
  29   1   4        9.73       24.13     12.09 o 
 -32   2   4       75.57      101.58     17.87 o 
 -30   2   4        4.15       -1.62      9.96 o 
 -28   2   4        3.14        6.73      9.25 o 
 -26   2   4       15.84       24.13      9.62 o 
 -24   2   4      400.98      389.06     16.28 o 
 -22   2   4        2.25        1.61      6.81 o 
 -20   2   4      361.94      345.99     12.09 o 
 -18   2   4      370.17      358.77     11.06 o 
 -16   2   4      153.42      135.06      6.73 o 
 -14   2   4      365.81      330.01      9.01 o 
 -12   2   4     5565.20     5763.82     55.07 o 
 -10   2   4     4490.27     4887.40     46.78 o 
  -8   2   4     1281.90     1259.25     14.61 o 
  -6   2   4     1048.74     1101.33     13.48 o 
  -4   2   4       71.41       85.24      4.12 o 
  -2   2   4     2253.80     1979.55     21.80 o 
   0   2   4    13176.84    14102.51    129.32 o 
   2   2   4     7684.81     8084.45     76.53 o 
   4   2   4    10591.75    10835.37     95.12 o 
   6   2   4       18.91       24.57      3.50 o 
   8   2   4      254.08      245.98      8.25 o 
  10   2   4      475.48      488.11     11.91 o 
  12   2   4      883.69      919.34     17.97 o 
  14   2   4     1588.88     1682.86     25.32 o 
  16   2   4      877.78      946.10     21.23 o 
  18   2   4      128.73       99.38      9.85 o 
  20   2   4      614.90      625.07     20.35 o 
  22   2   4      188.11      197.68     14.71 o 
  24   2   4       89.47      124.60     13.61 o 
  26   2   4      251.94      340.11     20.01 o 
  28   2   4      299.72      384.09     27.44 o 
  30   2   4       10.28       25.34     12.64 o 
 -33   3   4      103.59      147.06     20.95 o 
 -31   3   4        0.02        7.72     12.58 o 
 -29   3   4       21.17       19.42     12.37 o 
 -27   3   4        4.03       -2.13      8.86 o 
 -25   3   4      140.49      134.65     12.50 o 
 -23   3   4       22.27       27.39      9.51 o 
 -21   3   4      102.74      107.54      9.39 o 
 -19   3   4      436.15      424.69     12.83 o 
 -17   3   4     1626.25     1520.71     23.28 o 
 -15   3   4      579.07      592.88     12.72 o 
 -13   3   4     1708.33     1788.99     23.67 o 
 -11   3   4      388.81      416.60      9.97 o 
  -9   3   4     1103.64     1275.38     15.98 o 
  -7   3   4      220.73      291.62      7.35 o 
  -5   3   4      224.05      183.33      5.18 o 
  -3   3   4      167.60      163.43      5.23 o 
  -1   3   4       70.43       52.94      2.98 o 
   1   3   4     3200.15     3047.14     31.55 o 
   3   3   4     4964.32     5126.22     50.68 o 
   5   3   4     6763.01     6699.26     65.51 o 
   7   3   4      110.23      114.20      6.14 o 
   9   3   4       73.82       54.42      5.22 o 
  11   3   4      209.15      191.19      9.35 o 
  13   3   4        0.00        8.45      5.43 o 
  15   3   4      374.29      456.44     14.32 o 
  17   3   4        2.30        1.08      7.48 o 
  19   3   4      572.24      565.63     18.73 o 
  21   3   4       58.25       79.22     10.13 o 
  23   3   4        0.04       -1.31     10.99 o 
  25   3   4      130.46      158.31     15.07 o 
  27   3   4        7.32       21.01     12.93 o 
  29   3   4       11.75        9.98     13.37 o 
 -32   4   4       26.41       40.92     18.37 o 
 -30   4   4       39.91       11.06     15.99 o 
 -28   4   4        2.99        2.88     11.02 o 
 -26   4   4        0.56       -2.70      8.93 o 
 -24   4   4      277.45      279.46     16.49 o 
 -22   4   4        2.76        2.69      9.88 o 
 -20   4   4      679.69      692.67     16.84 o 
 -18   4   4      993.82      982.90     18.59 o 
 -16   4   4      664.88      631.75     13.74 o 
 -14   4   4     1103.32     1147.56     17.97 o 
 -12   4   4     1227.10     1248.73     17.88 o 
 -10   4   4     2727.20     2929.85     38.96 o 
  -8   4   4     8115.70     8932.71     85.41 o 
  -6   4   4        0.02       -2.30      2.30 o 
  -4   4   4       70.36       76.60      3.62 o 
  -2   4   4     4785.12     4771.62     46.80 o 
   0   4   4     2218.04     2277.93     24.34 o 
   2   4   4     5597.62     6101.44     58.99 o 
   4   4   4     4725.03     5239.57     56.22 o 
   6   4   4      898.67      956.85     14.42 o 
   8   4   4        9.70        5.53      4.32 o 
  10   4   4     1001.40      983.78     17.62 o 
  12   4   4      499.64      503.16     13.01 o 
  14   4   4      160.82      197.65      9.47 o 
  16   4   4      229.31      196.52     10.46 o 
  18   4   4       32.84       18.88      7.80 o 
  20   4   4      247.70      273.60     14.14 o 
  22   4   4       67.82       50.57      9.77 o 
  24   4   4      145.65      179.02     18.00 o 
  26   4   4      124.63      168.49     27.31 o 
  28   4   4       42.19       73.72     27.99 o 
 -31   5   4        2.84       -6.53     15.85 o 
 -29   5   4        5.87        8.82     13.09 o 
 -27   5   4       10.49       30.34     10.44 o 
 -25   5   4        2.19       10.67      9.05 o 
 -23   5   4        3.85        2.63      7.59 o 
 -21   5   4      114.14      129.74      9.84 o 
 -19   5   4        9.30        3.30      6.61 o 
 -17   5   4      479.57      391.05     13.27 o 
 -15   5   4      188.41      179.68      7.94 o 
 -13   5   4      472.72      436.99     11.26 o 
 -11   5   4        0.03       -3.37      3.37 o 
  -9   5   4      959.72     1092.39     15.76 o 
  -7   5   4       76.21       95.90      4.15 o 
  -5   5   4       65.14       86.63      3.65 o 
  -3   5   4     2686.49     2661.45     29.38 o 
  -1   5   4     1111.13     1070.30     16.64 o 
   1   5   4     1850.46     1747.09     24.43 o 
   3   5   4      721.44      786.97     14.71 o 
   5   5   4      102.29      112.66      8.46 o 
   7   5   4        8.80       14.28      4.29 o 
   9   5   4       95.69       90.68      7.75 o 
  11   5   4       29.09       25.15      4.94 o 
  13   5   4       94.08       95.57      7.23 o 
  15   5   4     1593.08     1587.55     30.69 o 
  17   5   4       40.99       43.34      9.61 o 
  19   5   4       71.51       73.17     10.90 o 
  21   5   4       14.51       21.47      8.94 o 
  23   5   4       20.57       12.77      9.25 o 
  25   5   4       34.34       35.10     13.22 o 
  27   5   4        4.21       16.09     13.41 o 
 -30   6   4       70.19       93.02     20.33 o 
 -28   6   4        5.87       -1.70     10.21 o 
 -26   6   4       17.50        1.47      9.36 o 
 -24   6   4       58.66       72.42     11.21 o 
 -22   6   4      176.98      240.84     12.33 o 
 -20   6   4      199.36      187.43     10.88 o 
 -18   6   4      314.05      337.59     12.61 o 
 -16   6   4      569.06      506.78     14.11 o 
 -14   6   4      134.76      168.45      8.07 o 
 -12   6   4       26.36       23.29      4.38 o 
 -10   6   4      116.24      118.86      5.26 o 
  -8   6   4      513.45      547.57      9.16 o 
  -6   6   4       21.36       17.40      2.70 o 
  -4   6   4      659.29      715.57     11.50 o 
  -2   6   4     1255.96     1330.05     17.86 o 
   0   6   4      228.96      237.93      6.80 o 
   2   6   4       44.56       48.34     14.34 o 
   4   6   4        0.05       10.74      8.34 o 
   6   6   4       21.35       22.56      4.20 o 
   8   6   4        2.08        1.51      3.97 o 
  10   6   4        0.15       -1.89      4.60 o 
  12   6   4       74.86       71.44      7.62 o 
  14   6   4      127.78      135.63      9.79 o 
  16   6   4      316.62      316.60     13.94 o 
  18   6   4       37.15       30.99      9.03 o 
  20   6   4       10.10       -1.68      8.13 o 
  22   6   4       21.05       12.25     11.91 o 
  24   6   4        0.23      -10.48     13.76 o 
  26   6   4       18.45       35.95     17.36 o 
 -27   7   4        4.73       13.59     11.71 o 
 -25   7   4        0.32       12.05     10.28 o 
 -23   7   4       39.57       58.80     11.82 o 
 -21   7   4       49.82       49.78      8.92 o 
 -19   7   4      276.55      293.55     13.24 o 
 -17   7   4       85.99       94.45      8.77 o 
 -15   7   4      134.02      109.13      8.27 o 
 -13   7   4       72.47       83.80      6.82 o 
 -11   7   4      272.79      205.00      7.44 o 
  -9   7   4        6.54        3.04      3.55 o 
  -7   7   4       10.56        5.36      2.78 o 
  -5   7   4       51.04       64.01      3.64 o 
  -3   7   4       49.57       63.50      4.13 o 
  -1   7   4      179.76      195.46      6.61 o 
   1   7   4       13.08        8.28      4.19 o 
   3   7   4        0.62        7.07      5.06 o 
   5   7   4      575.95      621.12     16.24 o 
   7   7   4      362.24      343.89     11.40 o 
   9   7   4      562.85      573.82     15.31 o 
  11   7   4       89.65       81.53      7.91 o 
  13   7   4       31.16       31.75      7.71 o 
  15   7   4      172.12      174.57     12.71 o 
  17   7   4       30.32       25.75     12.68 o 
  19   7   4        0.32       -2.27      9.09 o 
  21   7   4        8.17       -0.96     10.35 o 
  23   7   4        1.69       -9.76      9.76 o 
  25   7   4        0.34      -10.77     14.19 o 
 -26   8   4       26.91       35.20     18.91 o 
 -24   8   4       19.21       28.34      9.41 o 
 -22   8   4       13.07        3.60      6.88 o 
 -20   8   4       22.97       21.04      7.35 o 
 -18   8   4       39.85       34.35      6.65 o 
 -16   8   4        9.11        0.69      5.10 o 
 -14   8   4       31.13       26.87      5.28 o 
 -12   8   4        0.69       -1.94      3.74 o 
 -10   8   4        0.74       -3.24      3.24 o 
  -8   8   4      204.55      191.99      6.07 o 
  -6   8   4       86.11       57.52      6.04 o 
  -4   8   4      257.31      298.85     14.43 o 
  -2   8   4       27.07       25.71      3.93 o 
   0   8   4      255.61      272.88      8.93 o 
   2   8   4       19.53       17.35      5.28 o 
   4   8   4      197.84      200.98      9.53 o 
   6   8   4      926.05      947.19     25.94 o 
   8   8   4      773.29      788.32     18.04 o 
  10   8   4      226.37      208.81     10.55 o 
  12   8   4      127.10      100.61      8.80 o 
  14   8   4        0.96        6.49      6.44 o 
  16   8   4        2.54       14.80      8.69 o 
  18   8   4        0.77        1.09      9.14 o 
  20   8   4       23.43       33.78     11.32 o 
  22   8   4        0.28       -1.82     10.53 o 
 -23   9   4       26.09       18.26      7.74 o 
 -21   9   4        0.11       -0.83      6.00 o 
 -19   9   4       13.30       19.76      6.30 o 
 -17   9   4       57.17       56.26      6.91 o 
 -15   9   4       65.87       78.55      6.64 o 
 -13   9   4        7.38       13.31      4.53 o 
 -11   9   4       27.93       12.78      3.86 o 
  -9   9   4        8.03        6.43      3.55 o 
  -7   9   4       35.49       28.79     10.74 o 
  -5   9   4       86.38       66.54      9.94 o 
  -3   9   4       86.56       85.68      9.92 o 
  -1   9   4       22.85       11.67      4.77 o 
   1   9   4       23.85       24.31      5.56 o 
   3   9   4       42.84       34.18      6.35 o 
   5   9   4        9.98        6.06      5.23 o 
   7   9   4       21.01       21.47      5.95 o 
   9   9   4       20.58       34.82      6.82 o 
  11   9   4       44.52       38.88      7.22 o 
  13   9   4      157.20      169.92     10.71 o 
  15   9   4      215.45      236.67     12.81 o 
  17   9   4       39.21       34.22      9.46 o 
  19   9   4       82.71      103.73     12.46 o 
  21   9   4       93.35      119.89     14.02 o 
 -20  10   4       13.21       16.88      7.23 o 
 -18  10   4       41.89       44.89      7.75 o 
 -16  10   4        0.87        9.83      7.06 o 
 -14  10   4       32.53       23.48      5.84 o 
 -12  10   4       14.36        7.11      4.61 o 
 -10  10   4       32.57       24.01      6.77 o 
  -8  10   4       13.81       18.82     11.07 o 
  -6  10   4       40.08       44.85     11.39 o 
  -4  10   4      322.13      330.46     20.60 o 
  -2  10   4      123.49      137.56     14.22 o 
   0  10   4       59.05       43.71      7.05 o 
   2  10   4       23.59       22.87      5.78 o 
   4  10   4       63.71       75.76      6.85 o 
   6  10   4      269.87      255.68     12.24 o 
   8  10   4      179.59      192.23      9.84 o 
  10  10   4      117.75      128.61      9.13 o 
  12  10   4       15.51       -1.55      7.54 o 
  14  10   4        0.47       -6.06      6.06 o 
  16  10   4        1.30        1.06      8.18 o 
  18  10   4        3.05        6.20      8.98 o 
 -17  11   4        1.87        0.33      5.77 o 
 -15  11   4        0.01        0.82      5.10 o 
 -13  11   4        7.82       11.82      6.94 o 
 -11  11   4       12.31        4.64      6.23 o 
  -9  11   4        0.00       -8.39      9.76 o 
  -7  11   4        1.70       -3.53     12.98 o 
  -5  11   4       16.00       14.97     10.11 o 
  -3  11   4       92.09      104.97     18.74 o 
  -1  11   4       57.86       52.45     11.07 o 
   1  11   4        1.46        8.03      5.99 o 
   3  11   4       22.45       16.61      6.66 o 
   5  11   4        3.17        7.78      5.81 o 
   7  11   4        9.28       11.44      6.14 o 
   9  11   4        9.58        7.71      6.59 o 
  11  11   4        0.18       -6.93      6.93 o 
  13  11   4        0.71       -8.92     10.34 o 
 -12  12   4       41.45       42.97     14.22 o 
 -10  12   4       14.13       17.86     12.49 o 
  -8  12   4        2.88       -0.56     10.33 o 
  -6  12   4        4.12        4.16     13.59 o 
  -4  12   4        2.88        5.15     12.60 o 
  -2  12   4        3.80       13.70     13.81 o 
   0  12   4        2.89        9.86     14.03 o 
   2  12   4        0.95       -8.31      8.31 o 
   4  12   4       23.81       34.76     10.11 o 
   6  12   4       29.72       22.59      9.56 o 
   8  12   4       44.10       28.72      8.87 o 
 -33   1   5       36.30       71.75     14.87 o 
 -31   1   5        0.20       -4.48     10.55 o 
 -29   1   5       14.62       -8.59      8.59 o 
 -27   1   5        1.84       -4.67      8.94 o 
 -25   1   5       39.20       38.93      9.80 o 
 -23   1   5        5.42        5.36      6.97 o 
 -21   1   5      129.11      119.28      9.19 o 
 -19   1   5      423.30      424.60     11.30 o 
 -17   1   5        0.70        0.92      3.74 o 
 -15   1   5      104.32       74.35      5.02 o 
 -13   1   5      624.12      586.71     11.03 o 
 -11   1   5     2847.11     2910.68     31.29 o 
  -9   1   5     4328.90     4158.23     38.57 o 
  -7   1   5     3541.69     3565.45     33.23 o 
  -5   1   5       45.86       42.42      3.26 o 
  -3   1   5     3074.84     3055.08     30.33 o 
  -1   1   5    83745.24    82574.27    687.44 o 
   1   1   5     9762.45    10211.56     84.87 o 
   3   1   5      629.35      816.15     11.31 o 
   5   1   5        7.56        7.51      2.86 o 
   7   1   5     6063.69     6282.15     59.60 o 
   9   1   5     1146.01      997.84     15.59 o 
  11   1   5      736.70      711.88     21.63 o 
  13   1   5      153.91      172.02     10.16 o 
  15   1   5        4.38       11.82      5.12 o 
  17   1   5     1310.76     1361.07     34.82 o 
  19   1   5     1881.86     1938.56     40.50 o 
  21   1   5        0.41        0.04      8.23 o 
  23   1   5       34.99       32.70     10.72 o 
  25   1   5        0.90        1.27     15.91 o 
  27   1   5        0.03       -6.48     10.48 o 
  29   1   5      274.18      259.83     20.33 o 
 -32   2   5       77.73      134.91     19.78 o 
 -30   2   5       19.87       15.29     11.15 o 
 -28   2   5       18.96        6.72      9.87 o 
 -26   2   5        0.65       -3.38      7.80 o 
 -24   2   5       14.48       18.50     10.13 o 
 -22   2   5      280.10      258.30     13.38 o 
 -20   2   5     1919.63     1929.64     43.04 o 
 -18   2   5      139.25      143.33      7.17 o 
 -16   2   5      514.18      522.91     11.03 o 
 -14   2   5     1043.42     1130.14     16.09 o 
 -12   2   5     5071.43     5119.81     50.18 o 
 -10   2   5     1033.50      925.63     12.91 o 
  -8   2   5      993.35     1020.28     13.85 o 
  -6   2   5    10143.09    10291.15     97.12 o 
  -4   2   5      824.60      811.56     12.11 o 
  -2   2   5     1303.99     1443.36     19.25 o 
   0   2   5      312.73      328.06      7.64 o 
   2   2   5     2164.89     2220.54     25.46 o 
   4   2   5       47.95       55.67      3.94 o 
   6   2   5     3095.31     3266.15     36.28 o 
   8   2   5     1180.01     1382.10     20.44 o 
  10   2   5      201.95      208.01      9.59 o 
  12   2   5     5346.55     5282.39     62.21 o 
  14   2   5       87.81       73.50      7.26 o 
  16   2   5      742.45      754.62     20.11 o 
  18   2   5      117.49      140.68     11.48 o 
  20   2   5      328.15      360.72     17.84 o 
  22   2   5       25.01        1.75      8.62 o 
  24   2   5        1.30       -8.09      8.50 o 
  26   2   5       22.74       38.34     12.91 o 
  28   2   5        6.27        7.44     11.06 o 
 -33   3   5        6.50       15.47     23.65 o 
 -31   3   5       22.72       24.59     28.63 o 
 -29   3   5       14.26       45.96     13.69 o 
 -27   3   5        2.74       10.55      9.26 o 
 -25   3   5        2.59       -5.14      7.08 o 
 -23   3   5      186.89      170.01     11.66 o 
 -21   3   5      395.87      413.64     14.57 o 
 -19   3   5     1090.42      927.87     18.57 o 
 -17   3   5     1693.05     1622.03     24.37 o 
 -15   3   5     1704.92     1686.44     22.43 o 
 -13   3   5      865.16      879.59     14.24 o 
 -11   3   5     2642.12     2674.94     31.05 o 
  -9   3   5     5323.48     5229.19     49.85 o 
  -7   3   5      862.25      762.65     12.21 o 
  -5   3   5     5116.40     4947.86     49.56 o 
  -3   3   5      597.10      634.65      9.53 o 
  -1   3   5       47.58       42.44      3.52 o 
   1   3   5      238.03      252.37      6.65 o 
   3   3   5     3401.74     3504.38     37.35 o 
   5   3   5    11038.87    11717.16    110.95 o 
   7   3   5     1527.82     1437.69     20.07 o 
   9   3   5      780.49      734.93     14.18 o 
  11   3   5     3442.80     3415.83     43.36 o 
  13   3   5     2441.60     2310.23     33.55 o 
  15   3   5        3.41        2.62      5.64 o 
  17   3   5        5.81        8.46      6.83 o 
  19   3   5      143.42      142.48     12.62 o 
  21   3   5       29.55       17.25      9.11 o 
  23   3   5        0.25        3.46     10.98 o 
  25   3   5        0.87        9.58      9.59 o 
  27   3   5       18.54       -0.71     12.54 o 
  29   3   5       35.11       28.60     14.74 o 
 -32   4   5      111.48      101.97     30.05 o 
 -30   4   5       35.01       51.97     15.10 o 
 -28   4   5       51.78       75.37     14.65 o 
 -26   4   5      175.38      200.57     15.64 o 
 -24   4   5      115.92      107.30     12.38 o 
 -22   4   5      395.86      360.73     15.11 o 
 -20   4   5      178.38      158.93      9.78 o 
 -18   4   5      257.88      224.92      9.74 o 
 -16   4   5      693.57      734.94     14.04 o 
 -14   4   5       22.22       20.05      4.36 o 
 -12   4   5      220.03      223.23      7.52 o 
 -10   4   5     1075.22     1128.06     17.06 o 
  -8   4   5       43.35       38.38      4.15 o 
  -6   4   5       19.39       12.97      2.77 o 
  -4   4   5     2173.41     2215.22     22.99 o 
  -2   4   5     1529.83     1721.29     20.60 o 
   0   4   5     1030.33     1003.95     13.85 o 
   2   4   5      662.07      767.82     12.11 o 
   4   4   5     1601.66     1718.35     21.59 o 
   6   4   5      602.62      640.80     12.29 o 
   8   4   5     1346.64     1552.54     21.70 o 
  10   4   5        0.07       -1.75      4.30 o 
  12   4   5      850.02      811.77     17.24 o 
  14   4   5     1106.16     1153.66     29.54 o 
  16   4   5      792.85      775.79     20.54 o 
  18   4   5       72.28      113.95     10.66 o 
  20   4   5       87.48       56.55      9.47 o 
  22   4   5       72.72       41.10     19.19 o 
  24   4   5       13.33       18.51     11.59 o 
  26   4   5       11.27       30.73     12.54 o 
  28   4   5        1.05        9.57     13.09 o 
 -31   5   5       12.09       40.17     15.36 o 
 -29   5   5        4.77       -3.17     12.22 o 
 -27   5   5       36.30       50.04     15.12 o 
 -25   5   5        0.77       -2.71      8.12 o 
 -23   5   5        1.26        6.96      7.90 o 
 -21   5   5      224.03      202.46     11.24 o 
 -19   5   5      708.97      701.12     19.74 o 
 -17   5   5      819.13      773.11     16.57 o 
 -15   5   5        0.03       -2.57      3.98 o 
 -13   5   5      106.05       99.24      5.98 o 
 -11   5   5        4.43        0.29      3.69 o 
  -9   5   5      260.83      245.66      7.43 o 
  -7   5   5      265.26      309.22      7.14 o 
  -5   5   5      266.45      249.09      6.75 o 
  -3   5   5      264.44      280.71      7.06 o 
  -1   5   5       27.92       38.14      4.02 o 
   1   5   5      196.30      181.30      5.78 o 
   3   5   5      514.13      581.88     10.70 o 
   5   5   5     1110.22     1089.84     17.28 o 
   7   5   5      267.97      262.65      8.04 o 
   9   5   5       61.75       63.00      5.27 o 
  11   5   5        1.31        3.41      4.07 o 
  13   5   5        5.44        3.16      4.96 o 
  15   5   5     1990.95     1915.13     30.93 o 
  17   5   5      212.80      229.28     19.69 o 
  19   5   5       96.99       89.28     12.00 o 
  21   5   5      189.80      163.57     17.47 o 
  23   5   5       61.13       44.22     14.53 o 
  25   5   5       50.40       64.94     14.91 o 
  27   5   5       83.11      115.91     18.09 o 
 -30   6   5       14.55       28.11     16.20 o 
 -28   6   5       14.03       23.59     14.77 o 
 -26   6   5       26.20        7.98      9.47 o 
 -24   6   5      171.86      183.17     12.80 o 
 -22   6   5      189.51      182.51     11.19 o 
 -20   6   5       15.40        3.84      5.89 o 
 -18   6   5      325.78      325.04     11.40 o 
 -16   6   5      313.59      307.41     10.46 o 
 -14   6   5        4.39       -4.05      4.05 o 
 -12   6   5      114.88      122.63      6.14 o 
 -10   6   5       34.34       50.79      4.65 o 
  -8   6   5      226.55      261.52      7.65 o 
  -6   6   5        6.37        0.01      2.77 o 
  -4   6   5      452.68      474.97      9.02 o 
  -2   6   5      446.23      453.09      9.92 o 
   0   6   5       85.74       79.79      4.48 o 
   2   6   5     2435.69     2523.91     33.27 o 
   4   6   5     3174.15     3243.38     48.56 o 
   6   6   5      441.29      411.60     10.67 o 
   8   6   5      692.95      663.89     14.45 o 
  10   6   5      164.92      153.20      8.29 o 
  12   6   5       46.29       47.74      6.86 o 
  14   6   5      373.79      384.10     15.36 o 
  16   6   5       43.77       23.52      8.26 o 
  18   6   5       13.05       16.12      8.66 o 
  20   6   5        0.02       -9.76      9.76 o 
  22   6   5       34.57       31.19     17.65 o 
  24   6   5        6.02       -2.92     21.48 o 
  26   6   5       64.63      103.69     30.02 o 
 -27   7   5        0.64        9.42     11.24 o 
 -25   7   5        2.97       20.72      9.15 o 
 -23   7   5        9.68       15.03      7.61 o 
 -21   7   5       40.79       36.81      7.62 o 
 -19   7   5      116.32      102.75      8.54 o 
 -17   7   5      250.69      215.34     10.10 o 
 -15   7   5        5.81        2.50      4.92 o 
 -13   7   5       77.13       72.47      6.00 o 
 -11   7   5       79.96       77.89      5.47 o 
  -9   7   5        4.99        2.49      3.81 o 
  -7   7   5        0.03       -3.10      3.23 o 
  -5   7   5      447.23      419.53      9.52 o 
  -3   7   5      132.18      127.07      5.88 o 
  -1   7   5      450.31      466.58     11.46 o 
   1   7   5        1.85        1.95      4.82 o 
   3   7   5        2.13       -5.31      5.31 o 
   5   7   5      114.84      124.59      8.81 o 
   7   7   5       48.85       47.78      6.64 o 
   9   7   5        0.05        0.20      5.47 o 
  11   7   5       38.72       36.79      7.09 o 
  13   7   5        5.20       -0.56      7.59 o 
  15   7   5      261.16      227.61     12.93 o 
  17   7   5        3.41        7.32      7.99 o 
  19   7   5       23.84       20.75      9.48 o 
  21   7   5        2.69       -3.62     10.04 o 
  23   7   5        0.49        4.40      9.65 o 
 -26   8   5        0.61       -6.64     13.32 o 
 -24   8   5       16.41       14.61      8.75 o 
 -22   8   5       79.42       82.72      8.87 o 
 -20   8   5        0.00        3.59      5.93 o 
 -18   8   5      300.85      314.86     12.06 o 
 -16   8   5       84.85       98.22      7.50 o 
 -14   8   5       13.03        6.22      4.73 o 
 -12   8   5       64.32       68.14      5.47 o 
 -10   8   5       37.90       44.51      4.49 o 
  -8   8   5       54.87       49.00      5.20 o 
  -6   8   5      556.63      566.53     13.28 o 
  -4   8   5     1088.42     1029.67     16.25 o 
  -2   8   5       60.95       51.88      6.11 o 
   0   8   5       92.61       81.10      6.49 o 
   2   8   5      115.37       91.33      7.84 o 
   4   8   5       26.75       38.88      6.96 o 
   6   8   5       12.39       18.87      5.97 o 
   8   8   5        0.07        0.10      8.39 o 
  10   8   5       57.59       52.65      7.88 o 
  12   8   5        0.24        2.47      6.20 o 
  14   8   5        0.57        4.89      6.63 o 
  16   8   5        0.16        7.00      7.86 o 
  18   8   5       26.04       19.18      9.37 o 
  20   8   5        4.60       -4.33      9.21 o 
  22   8   5       38.41       25.45     11.08 o 
 -23   9   5       11.29       13.80      9.10 o 
 -21   9   5       23.09       34.16      8.16 o 
 -19   9   5       19.20       23.27      6.34 o 
 -17   9   5       19.29       29.81      6.21 o 
 -15   9   5        9.38        8.99      5.60 o 
 -13   9   5      150.90      157.45      7.49 o 
 -11   9   5      142.24      121.04      6.20 o 
  -9   9   5        1.74        4.94      3.49 o 
  -7   9   5        2.64        5.98      4.60 o 
  -5   9   5      475.15      433.13      9.69 o 
  -3   9   5      327.66      297.11      9.09 o 
  -1   9   5       61.49       46.21      5.31 o 
   1   9   5      120.58       98.97      7.94 o 
   3   9   5       13.90       16.48      6.10 o 
   5   9   5      135.71      122.71      8.46 o 
   7   9   5       81.54       82.51      7.97 o 
   9   9   5       52.89       65.26      7.90 o 
  11   9   5       82.91       92.58      9.03 o 
  13   9   5       36.31       26.31      7.64 o 
  15   9   5        3.93        7.71      8.42 o 
  17   9   5        0.22       -1.78      9.62 o 
  19   9   5        0.01       -4.31      8.87 o 
 -20  10   5        2.49        8.72      6.96 o 
 -18  10   5      103.66      117.93     10.20 o 
 -16  10   5      208.50      215.54     10.89 o 
 -14  10   5       41.52       39.34     10.08 o 
 -12  10   5       19.34       11.60      4.88 o 
 -10  10   5      107.92      111.64      9.94 o 
  -8  10   5      256.10      267.84     19.71 o 
  -6  10   5      319.93      313.64     20.33 o 
  -4  10   5      264.16      197.10     11.62 o 
  -2  10   5       91.67       92.30      8.29 o 
   0  10   5      129.83      114.11      7.75 o 
   2  10   5       32.40       38.81      6.60 o 
   4  10   5        2.87        5.79      5.48 o 
   6  10   5        5.33        3.21      5.41 o 
   8  10   5        0.10        4.38      5.57 o 
  10  10   5       13.95       17.51      6.56 o 
  12  10   5        0.11       -4.47      6.36 o 
  14  10   5        5.22       13.38      7.25 o 
  16  10   5       20.75       18.69     12.89 o 
 -17  11   5       58.83       58.85      7.55 o 
 -15  11   5      112.16      130.32     11.88 o 
 -13  11   5       42.68       64.51     13.94 o 
 -11  11   5        1.95       -7.60      7.60 o 
  -9  11   5        0.91        0.33     19.23 o 
  -7  11   5        0.11       -1.66     10.11 o 
  -5  11   5       14.17       13.26     14.68 o 
  -3  11   5       15.15       11.14     10.65 o 
  -1  11   5       28.79       27.09      9.52 o 
   1  11   5       98.63       89.27     13.59 o 
   3  11   5       30.69       18.51      7.46 o 
   5  11   5        7.17       -1.62      6.04 o 
   7  11   5        0.88       -3.22      6.18 o 
   9  11   5       13.61       -0.46      6.85 o 
  11  11   5        5.85        6.15      7.53 o 
  13  11   5        4.22       -7.52      7.52 o 
 -10  12   5       40.59       29.00     13.11 o 
  -8  12   5       40.92       57.88     13.95 o 
  -6  12   5       13.59        5.26     14.68 o 
  -4  12   5        2.77       16.76     14.35 o 
  -2  12   5        5.52       -6.57     12.49 o 
   0  12   5        0.65       -6.51      9.18 o 
   2  12   5        0.10        4.27     10.74 o 
   4  12   5       25.87       36.30      8.20 o 
   6  12   5       29.51       21.60      8.13 o 
 -34   0   6       84.55      141.95     25.64 o 
 -32   0   6       35.23       35.98     19.10 o 
 -30   0   6       34.59       26.73     16.58 o 
 -28   0   6        3.46       -2.93     12.76 o 
 -26   0   6        3.64      -12.46     20.33 o 
 -24   0   6      323.69      362.55     25.06 o 
 -22   0   6       87.47       71.88     12.04 o 
 -20   0   6       50.47       48.31      9.25 o 
 -18   0   6     1256.25     1348.11     26.73 o 
 -16   0   6      646.32      738.72     18.20 o 
 -14   0   6     2478.26     2446.41     36.83 o 
 -12   0   6      899.61      981.93     20.89 o 
 -10   0   6    14293.30    14129.01    143.79 o 
  -8   0   6    11138.62    11265.03    256.68 o 
  -6   0   6    65027.25    64165.08    678.23 o 
  -4   0   6      716.00      658.16     17.66 o 
  -2   0   6    78376.52    77881.66   1060.87 o 
   0   0   6     4030.89     3852.42     62.30 o 
   2   0   6     1190.93     1098.23     41.85 o 
   4   0   6      840.97      921.61     19.64 o 
   6   0   6      148.04      141.97      7.67 o 
   8   0   6     2875.90     3435.25     47.02 o 
  10   0   6     1612.64     1620.52     31.72 o 
  12   0   6      145.07      143.76     10.54 o 
  14   0   6      468.88      403.94     16.92 o 
  16   0   6     4505.24     4371.12     70.08 o 
  18   0   6      872.82      937.58     37.60 o 
  20   0   6      203.19      217.63     21.36 o 
  22   0   6      200.57      242.68     23.80 o 
  24   0   6        4.25       13.26     13.40 o 
  26   0   6       62.42       98.41     39.56 o 
  28   0   6        3.69        8.61     17.08 o 
 -33   1   6        0.80        4.79     12.79 o 
 -31   1   6        7.17       -3.84     10.62 o 
 -29   1   6        1.41       14.02     10.49 o 
 -27   1   6       91.78       74.22     12.39 o 
 -25   1   6      102.67       94.90     11.94 o 
 -23   1   6       52.56       43.97      8.49 o 
 -21   1   6      476.21      444.14     18.35 o 
 -19   1   6      144.29      167.16      8.42 o 
 -17   1   6      517.03      482.72     11.38 o 
 -15   1   6      346.61      320.87     11.42 o 
 -13   1   6      126.54      157.28      6.45 o 
 -11   1   6      257.97      270.62      7.29 o 
  -9   1   6      183.18      180.46      5.88 o 
  -7   1   6      437.98      431.35      8.35 o 
  -5   1   6      923.40      920.45     13.20 o 
  -3   1   6     2426.48     2290.39     24.82 o 
  -1   1   6       22.65       31.50      3.78 o 
   1   1   6       96.86      100.48      4.69 o 
   3   1   6     1411.40     1694.46     19.42 o 
   5   1   6       30.69       21.61      3.75 o 
   7   1   6      105.16      136.86      5.89 o 
   9   1   6       93.96       78.28      5.55 o 
  11   1   6     1247.76     1283.74     19.68 o 
  13   1   6      319.65      299.47     16.34 o 
  15   1   6      289.54      260.68     11.58 o 
  17   1   6      255.64      192.50     12.44 o 
  19   1   6      688.79      762.84     25.06 o 
  21   1   6      163.20      167.23     14.36 o 
  23   1   6      117.03      152.08     15.74 o 
  25   1   6        0.01        4.01     10.35 o 
  27   1   6       20.60       32.39     12.34 o 
  29   1   6        5.09      -10.79     10.79 o 
 -32   2   6       36.80       44.03     15.81 o 
 -30   2   6        0.01        0.40     10.42 o 
 -28   2   6       12.61        6.17      9.61 o 
 -26   2   6       13.44       14.75      9.14 o 
 -24   2   6       68.03       73.08      9.91 o 
 -22   2   6        3.41       16.85      7.62 o 
 -20   2   6      395.24      379.73     12.85 o 
 -18   2   6      446.37      473.76     11.52 o 
 -16   2   6      163.91      208.06      7.66 o 
 -14   2   6        4.53        8.38      4.07 o 
 -12   2   6        0.11       -3.22      3.22 o 
 -10   2   6      545.81      516.71     12.50 o 
  -8   2   6     2183.54     2364.52     28.01 o 
  -6   2   6     6816.42     6736.99     66.48 o 
  -4   2   6     4233.83     4326.12     44.82 o 
  -2   2   6      190.81      206.93      7.92 o 
   0   2   6    10434.74    10484.32     99.45 o 
   2   2   6       90.85       70.12      4.78 o 
   4   2   6      623.80      625.03     12.03 o 
   6   2   6     3424.27     3636.82     40.59 o 
   8   2   6     2064.05     2117.90     27.65 o 
  10   2   6      190.76      225.30      8.71 o 
  12   2   6        0.08        1.36      4.78 o 
  14   2   6      102.61      106.48      9.32 o 
  16   2   6     3827.21     3699.87     54.77 o 
  18   2   6      620.51      637.01     20.06 o 
  20   2   6       54.20       68.04     12.94 o 
  22   2   6      255.24      263.81     17.17 o 
  24   2   6       13.51       -5.53      9.28 o 
  26   2   6       69.83      113.34     20.33 o 
  28   2   6       12.29      -10.73     10.73 o 
 -33   3   6        8.64        1.87     14.46 o 
 -31   3   6       24.63       43.16     15.53 o 
 -29   3   6        2.95        3.81     11.49 o 
 -27   3   6       54.87       61.67     11.54 o 
 -25   3   6       92.15       90.73     14.51 o 
 -23   3   6       67.97       43.76      8.70 o 
 -21   3   6     1873.63     1947.73     30.15 o 
 -19   3   6        8.35       -5.06      5.06 o 
 -17   3   6       32.81       10.82      4.84 o 
 -15   3   6      595.35      587.96     12.49 o 
 -13   3   6      469.01      450.80     11.14 o 
 -11   3   6        7.41       -2.67      3.37 o 
  -9   3   6      358.28      398.71      9.54 o 
  -7   3   6        3.07        5.10      3.39 o 
  -5   3   6      225.06      253.59      7.88 o 
  -3   3   6     2968.75     2922.30     30.00 o 
  -1   3   6      794.88      824.19     13.01 o 
   1   3   6     1669.53     1654.78     21.09 o 
   3   3   6     9303.76     9676.79     93.20 o 
   5   3   6        0.15       -0.80      3.75 o 
   7   3   6       55.33       91.69      6.29 o 
   9   3   6       32.87       12.95      4.57 o 
  11   3   6        5.45       14.74      5.12 o 
  13   3   6       22.00       22.44      5.69 o 
  15   3   6       90.11       65.18      8.49 o 
  17   3   6       86.01       60.93      8.95 o 
  19   3   6      373.17      388.17     16.89 o 
  21   3   6        9.84       -0.17      8.65 o 
  23   3   6       28.28       40.92     10.74 o 
  25   3   6       26.95       24.73     13.52 o 
  27   3   6        0.45       14.74     12.69 o 
 -32   4   6       82.66      105.10     19.06 o 
 -30   4   6       23.36      -12.29     12.29 o 
 -28   4   6       13.46        4.69     11.16 o 
 -26   4   6       28.91       24.25      9.82 o 
 -24   4   6        4.68       -3.39      8.13 o 
 -22   4   6       18.11       10.60      6.93 o 
 -20   4   6      520.02      488.09     13.59 o 
 -18   4   6        0.04       -4.90      4.90 o 
 -16   4   6      156.48      170.36      8.77 o 
 -14   4   6        5.43        2.80      4.24 o 
 -12   4   6      682.94      650.20     13.25 o 
 -10   4   6        1.76        0.82      3.74 o 
  -8   4   6     1200.91     1364.11     19.05 o 
  -6   4   6      431.16      388.22      8.89 o 
  -4   4   6      585.83      583.65     10.80 o 
  -2   4   6     7526.78     7285.14     70.81 o 
   0   4   6     3473.29     3582.38     38.22 o 
   2   4   6      572.12      527.83     10.56 o 
   4   4   6       90.27      109.08      6.07 o 
   6   4   6     2264.58     2293.85     32.03 o 
   8   4   6        8.70       19.86      4.63 o 
  10   4   6      146.54      142.29      7.53 o 
  12   4   6       53.24       40.35      6.05 o 
  14   4   6      584.86      651.77     15.83 o 
  16   4   6     1121.38     1075.77     24.95 o 
  18   4   6       20.59       14.79      7.96 o 
  20   4   6        3.21        0.32      7.58 o 
  22   4   6        5.13       -9.45      9.45 o 
  24   4   6        4.05        9.88     17.57 o 
  26   4   6        1.64        7.43     12.10 o 
 -31   5   6      130.91      205.19     21.70 o 
 -29   5   6        9.26       -2.14     12.53 o 
 -27   5   6       39.62       60.00     12.17 o 
 -25   5   6        1.19       -8.51      8.51 o 
 -23   5   6      117.03      139.30     11.64 o 
 -21   5   6      130.43      147.63      9.52 o 
 -19   5   6       56.96       44.62      7.10 o 
 -17   5   6      834.89      743.83     16.35 o 
 -15   5   6       45.68       41.37      5.82 o 
 -13   5   6       85.74       57.51      6.01 o 
 -11   5   6      780.27      758.41     14.14 o 
  -9   5   6       39.05       49.95      4.62 o 
  -7   5   6      204.93      227.56      7.25 o 
  -5   5   6      157.76      175.09      6.39 o 
  -3   5   6      375.46      456.13      9.68 o 
  -1   5   6     3609.41     3479.25     36.94 o 
   1   5   6     4105.14     3857.94     65.09 o 
   3   5   6     6791.34     6541.81     65.46 o 
   5   5   6      174.20      185.37      7.65 o 
   7   5   6      185.14      204.46      9.05 o 
   9   5   6       90.42       99.67      6.40 o 
  11   5   6      400.35      401.58     11.46 o 
  13   5   6        0.00        8.04      5.21 o 
  15   5   6      428.81      482.05     15.21 o 
  17   5   6       16.26        7.40      7.91 o 
  19   5   6        3.04       11.85      8.35 o 
  21   5   6       39.99       44.24     10.22 o 
  23   5   6        2.63       13.76     11.42 o 
  25   5   6        0.00       12.03     12.12 o 
 -30   6   6       79.21      128.40     34.79 o 
 -28   6   6        3.17        5.35     13.76 o 
 -26   6   6       44.62       53.84     11.42 o 
 -24   6   6       32.84       40.70      8.87 o 
 -22   6   6      228.00      190.99     11.26 o 
 -20   6   6       50.04       61.74      7.35 o 
 -18   6   6       63.42       61.35      8.70 o 
 -16   6   6       95.01       84.88      7.12 o 
 -14   6   6      205.11      202.75      9.46 o 
 -12   6   6      139.66      139.00      7.35 o 
 -10   6   6      530.44      597.89     12.78 o 
  -8   6   6      255.99      243.70      7.62 o 
  -6   6   6      447.98      432.91      8.80 o 
  -4   6   6      329.60      332.72      8.31 o 
  -2   6   6      131.55      125.58      6.03 o 
   0   6   6      990.88     1031.03     16.64 o 
   2   6   6       25.14       30.35      4.98 o 
   4   6   6      124.94      145.80      6.64 o 
   6   6   6      580.84      562.12     14.39 o 
   8   6   6      239.53      225.08      9.40 o 
  10   6   6      989.28      929.54     19.13 o 
  12   6   6      376.63      403.38     17.31 o 
  14   6   6        0.20        8.47      6.49 o 
  16   6   6       17.54        8.29      7.43 o 
  18   6   6       34.25       33.33     11.99 o 
  20   6   6        0.68        4.57      9.07 o 
  22   6   6       25.24       27.07     10.63 o 
  24   6   6        0.20       -3.55     25.26 o 
 -27   7   6       91.37      167.83     20.06 o 
 -25   7   6        0.47        7.90      8.99 o 
 -23   7   6       23.82       24.05      8.93 o 
 -21   7   6       34.06       34.55      7.55 o 
 -19   7   6        1.08       -5.32      5.53 o 
 -17   7   6      104.52       83.02      7.63 o 
 -15   7   6       18.96       25.72      5.88 o 
 -13   7   6       75.48       58.61      6.05 o 
 -11   7   6       53.01       37.22      5.48 o 
  -9   7   6      521.41      522.48     12.20 o 
  -7   7   6      594.53      546.96     12.05 o 
  -5   7   6     1090.90     1048.21     17.35 o 
  -3   7   6        4.61        5.60      4.59 o 
  -1   7   6     1912.13     1907.77     28.70 o 
   1   7   6     2253.35     2068.26     31.26 o 
   3   7   6      104.86      101.90      8.59 o 
   5   7   6       91.13       93.28      8.76 o 
   7   7   6        1.31       -3.80      5.58 o 
   9   7   6      200.21      218.89     11.11 o 
  11   7   6      132.65      119.72      9.75 o 
  13   7   6       86.71       76.99     12.91 o 
  15   7   6      605.48      624.00     22.14 o 
  17   7   6        1.76       -7.27      7.27 o 
  19   7   6        0.63       -0.13      8.65 o 
  21   7   6        0.01       -5.53      9.37 o 
  23   7   6       19.65       17.78     12.33 o 
 -26   8   6        2.95       23.35     12.39 o 
 -24   8   6       39.19       38.82     10.83 o 
 -22   8   6       58.52       37.38      8.13 o 
 -20   8   6       17.15        5.47      6.06 o 
 -18   8   6        0.00       -5.40      5.40 o 
 -16   8   6       61.88       61.51      6.80 o 
 -14   8   6        0.33       -3.89      4.51 o 
 -12   8   6       75.02       91.03      6.25 o 
 -10   8   6       11.10       10.27      4.59 o 
  -8   8   6       21.15       24.00      4.72 o 
  -6   8   6      304.59      297.07     10.50 o 
  -4   8   6      170.77      201.59      8.11 o 
  -2   8   6      586.48      665.02     18.72 o 
   0   8   6     1328.29     1317.10     23.06 o 
   2   8   6      686.24      610.72     18.99 o 
   4   8   6      180.61      166.25     12.92 o 
   6   8   6      500.86      469.81     14.85 o 
   8   8   6      769.25      807.37     19.68 o 
  10   8   6      321.61      278.63     12.82 o 
  12   8   6       95.21      115.19     11.05 o 
  14   8   6        6.97       -3.30      6.83 o 
  16   8   6        3.90        5.84      9.17 o 
  18   8   6       11.33        5.88      9.26 o 
  20   8   6        2.37       -5.18      9.66 o 
  22   8   6        7.29       12.71     24.00 o 
 -23   9   6        0.12       15.39      7.47 o 
 -21   9   6        1.29        2.81      5.98 o 
 -19   9   6        9.28        8.60      5.91 o 
 -17   9   6        4.04        1.05      5.39 o 
 -15   9   6        3.50       -3.94      4.70 o 
 -13   9   6       24.57       23.69      5.28 o 
 -11   9   6        7.80        6.97      4.14 o 
  -9   9   6       82.76       70.52      5.99 o 
  -7   9   6      114.10      123.84      7.69 o 
  -5   9   6      374.31      365.04     10.00 o 
  -3   9   6       18.54       19.81      7.05 o 
  -1   9   6      306.06      310.26     13.30 o 
   1   9   6      363.20      317.84     13.66 o 
   3   9   6       46.15       47.03      7.79 o 
   5   9   6      190.09      196.32     10.14 o 
   7   9   6      348.21      344.44     13.27 o 
   9   9   6      432.07      512.13     16.31 o 
  11   9   6      119.06      112.51     10.00 o 
  13   9   6        0.66        4.47      6.39 o 
  15   9   6        2.07        4.32      8.37 o 
  17   9   6      110.14      147.19     21.05 o 
  19   9   6       53.13       55.49     12.40 o 
 -20  10   6        8.62       19.74      7.46 o 
 -18  10   6       32.81       31.14      7.40 o 
 -16  10   6       91.47       70.94      8.09 o 
 -14  10   6       36.50       39.76      6.57 o 
 -12  10   6        0.26       -0.14      4.70 o 
 -10  10   6        7.81        0.95      4.99 o 
  -8  10   6       30.42       29.58      7.93 o 
  -6  10   6        0.06        2.68      6.39 o 
  -4  10   6        6.25       16.89      5.60 o 
  -2  10   6       29.05       43.77     17.91 o 
   0  10   6       11.90        8.90      5.80 o 
   2  10   6        8.47        1.16      6.02 o 
   4  10   6        0.29       -1.93      5.40 o 
   6  10   6        9.43       10.76      6.53 o 
   8  10   6        7.67        1.40      6.08 o 
  10  10   6       28.15       44.56      7.91 o 
  12  10   6       27.73       32.20      7.97 o 
  14  10   6        3.12       -1.85      8.41 o 
  16  10   6        0.95       -6.73      8.38 o 
 -17  11   6       28.51       23.34      6.81 o 
 -15  11   6      117.00      124.14      8.51 o 
 -13  11   6       70.33       89.75     10.89 o 
 -11  11   6       54.31       43.79      8.63 o 
  -9  11   6       54.85       50.10     17.49 o 
  -7  11   6       15.27       16.58     10.96 o 
  -5  11   6        7.73       -1.62      6.15 o 
  -3  11   6       20.17       31.75     11.86 o 
  -1  11   6        4.80       13.34      6.75 o 
   1  11   6       36.52       35.82      8.06 o 
   3  11   6       63.35       53.14      9.10 o 
   5  11   6       13.04       14.03      6.26 o 
   7  11   6       13.40       11.47      6.42 o 
   9  11   6       16.98       10.28      7.04 o 
  11  11   6        0.47        4.97      6.99 o 
 -10  12   6        5.55       16.27     27.23 o 
  -8  12   6        0.02        8.61     11.33 o 
  -6  12   6       14.62        8.11     15.45 o 
  -4  12   6       14.28       -5.04     14.79 o 
  -2  12   6        3.26        9.27     10.96 o 
   0  12   6        0.11       -9.57      9.57 o 
   2  12   6        9.04       17.50      7.37 o 
   4  12   6        7.14        6.73      7.30 o 
   6  12   6        0.74       -1.10     15.78 o 
 -33   1   7        5.56        2.39     12.72 o 
 -31   1   7       63.71       82.91     16.73 o 
 -29   1   7       37.11       57.70     12.28 o 
 -27   1   7        0.24       -5.51      9.00 o 
 -25   1   7       68.43       66.78     11.33 o 
 -23   1   7      196.94      159.31     11.78 o 
 -21   1   7      892.74      902.02     22.80 o 
 -19   1   7      908.05      879.98     17.12 o 
 -17   1   7      865.14      886.52     16.23 o 
 -15   1   7     1418.34     1263.25     19.33 o 
 -13   1   7     5304.61     5493.52     56.66 o 
 -11   1   7     1427.13     1535.30     20.40 o 
  -9   1   7      734.22      691.64     16.40 o 
  -7   1   7     5703.62     5622.70     54.03 o 
  -5   1   7       20.79       17.56      3.93 o 
  -3   1   7     2688.77     2712.53     29.31 o 
  -1   1   7     3724.00     3903.82     39.55 o 
   1   1   7     6802.24     7214.69     67.31 o 
   3   1   7     5548.78     6313.71     56.96 o 
   5   1   7     1344.09     1596.74     18.92 o 
   7   1   7      471.07      489.53     10.82 o 
   9   1   7     1095.99     1156.41     18.46 o 
  11   1   7     1919.53     1791.39     24.97 o 
  13   1   7       47.26       55.89      5.91 o 
  15   1   7      295.56      268.48     12.33 o 
  17   1   7     1489.45     1481.04     34.62 o 
  19   1   7      331.11      241.75     16.26 o 
  21   1   7       73.58       67.75     17.30 o 
  23   1   7       26.59       15.20     10.18 o 
  25   1   7       14.43       24.24     11.37 o 
  27   1   7      287.22      294.50     21.48 o 
 -32   2   7      114.03      137.23     20.51 o 
 -30   2   7        1.72       -0.83     12.78 o 
 -28   2   7       77.87       60.14     12.33 o 
 -26   2   7       15.85        1.81      9.00 o 
 -24   2   7        0.92       -1.66      7.54 o 
 -22   2   7       23.34       24.27      8.04 o 
 -20   2   7      542.48      590.87     15.86 o 
 -18   2   7      236.83      253.34      9.12 o 
 -16   2   7      582.51      545.43     11.85 o 
 -14   2   7       17.26        4.73      3.98 o 
 -12   2   7      642.99      637.65     12.39 o 
 -10   2   7        1.47        6.44      4.14 o 
  -8   2   7      600.68      546.10     11.32 o 
  -6   2   7      148.57      143.21      6.19 o 
  -4   2   7     1664.86     1646.14     23.25 o 
  -2   2   7     1271.52     1204.14     19.32 o 
   0   2   7     4535.68     4707.95     49.39 o 
   2   2   7     7073.02     7393.13     73.77 o 
   4   2   7     3460.14     3881.49     43.11 o 
   6   2   7      351.85      342.56      9.92 o 
   8   2   7     1381.26     1474.51     22.36 o 
  10   2   7        2.81        1.69      4.74 o 
  12   2   7        4.21        0.74      4.97 o 
  14   2   7       67.84       78.68      9.99 o 
  16   2   7      128.89      118.46     10.05 o 
  18   2   7      422.31      534.19     28.12 o 
  20   2   7      173.59      164.00     14.40 o 
  22   2   7        3.26        1.35      8.70 o 
  24   2   7       19.78        9.04     14.52 o 
  26   2   7       19.39       10.14     11.28 o 
  28   2   7       36.83       43.42     13.66 o 
 -33   3   7        7.83       28.33     16.18 o 
 -31   3   7       53.73       47.26     15.86 o 
 -29   3   7        2.29        2.92     11.29 o 
 -27   3   7       10.74        2.09      9.40 o 
 -25   3   7       41.13       38.30      8.91 o 
 -23   3   7        0.08       -3.94      6.75 o 
 -21   3   7      379.95      416.23     15.11 o 
 -19   3   7      282.53      315.76     11.01 o 
 -17   3   7     1252.93     1221.46     19.63 o 
 -15   3   7     2621.44     2523.00     32.68 o 
 -13   3   7     1295.93     1325.82     19.35 o 
 -11   3   7       82.26       98.60      6.30 o 
  -9   3   7     1176.31     1177.13     18.02 o 
  -7   3   7      453.03      490.44     10.70 o 
  -5   3   7     7682.79     7216.76     71.75 o 
  -3   3   7     1836.73     1886.26     23.68 o 
  -1   3   7       56.69       74.63      5.61 o 
   1   3   7     3586.70     3899.77     42.41 o 
   3   3   7     9101.16     9533.58     93.08 o 
   5   3   7     2218.16     2338.93     27.70 o 
   7   3   7        0.01        0.75      4.16 o 
   9   3   7       76.76      107.38      7.09 o 
  11   3   7       46.08       38.39      5.77 o 
  13   3   7      293.81      284.07     11.59 o 
  15   3   7      351.07      309.24     12.96 o 
  17   3   7      379.31      350.05     14.52 o 
  19   3   7        7.76       -4.79      8.47 o 
  21   3   7        0.15       -7.10      8.81 o 
  23   3   7       11.31        0.50      9.21 o 
  25   3   7        0.95        2.91     10.64 o 
  27   3   7        0.55       -0.25     13.81 o 
 -32   4   7      124.13      160.87     21.62 o 
 -30   4   7       12.45      -12.23     12.23 o 
 -28   4   7       87.67       88.47     15.92 o 
 -26   4   7        4.69       -0.29      8.75 o 
 -24   4   7      111.27      130.98     13.12 o 
 -22   4   7       17.55       -6.68      7.07 o 
 -20   4   7      465.67      432.66     13.05 o 
 -18   4   7      122.44       81.00      6.98 o 
 -16   4   7     1750.14     1806.81     24.62 o 
 -14   4   7     1050.78     1066.12     20.07 o 
 -12   4   7      595.71      566.42     12.75 o 
 -10   4   7      273.80      280.16      8.79 o 
  -8   4   7      532.23      588.64     12.05 o 
  -6   4   7     2870.96     2761.17     32.26 o 
  -4   4   7     1998.39     2074.38     23.80 o 
  -2   4   7      276.40      244.36      7.69 o 
   0   4   7        0.12        0.90      3.81 o 
   2   4   7        6.28        5.19      5.03 o 
   4   4   7      478.56      541.15     11.82 o 
   6   4   7      634.56      590.49     12.80 o 
   8   4   7       62.56       61.01      5.86 o 
  10   4   7      277.32      244.97     11.90 o 
  12   4   7      134.43      118.89      7.97 o 
  14   4   7      458.81      493.33     19.03 o 
  16   4   7       52.04       38.74     10.08 o 
  18   4   7        7.03       18.69      7.47 o 
  20   4   7       42.65       37.57     15.54 o 
  22   4   7       70.04       73.24     14.84 o 
  24   4   7        2.73       -2.37     14.52 o 
  26   4   7        7.40        0.32     18.05 o 
 -31   5   7       47.58       39.56     15.88 o 
 -29   5   7        0.18      -10.03     18.53 o 
 -27   5   7        3.59        2.30      9.47 o 
 -25   5   7        8.78       -4.10      8.48 o 
 -23   5   7       50.36       49.04      9.27 o 
 -21   5   7        2.05       -6.05      6.05 o 
 -19   5   7      344.10      332.98     12.17 o 
 -17   5   7        4.65        9.95      5.77 o 
 -15   5   7     1085.67     1025.02     20.30 o 
 -13   5   7      391.20      425.69     15.92 o 
 -11   5   7       49.04       55.73      5.46 o 
  -9   5   7      130.44      140.68      6.69 o 
  -7   5   7        0.02        0.09      3.16 o 
  -5   5   7     1585.40     1657.82     20.00 o 
  -3   5   7        0.48        1.11      3.05 o 
  -1   5   7       69.47       45.66      4.55 o 
   1   5   7     1499.06     1402.03     19.55 o 
   3   5   7      306.53      331.46     11.40 o 
   5   5   7        0.09       -0.55      5.04 o 
   7   5   7       95.37       89.91      6.30 o 
   9   5   7        0.02        0.10      4.41 o 
  11   5   7        7.51       17.61      5.57 o 
  13   5   7      291.28      237.46     10.48 o 
  15   5   7      945.54      950.58     21.68 o 
  17   5   7      176.44      131.00     12.14 o 
  19   5   7       61.29       53.22     10.99 o 
  21   5   7        1.82       18.57     10.89 o 
  23   5   7        5.64       11.24     11.82 o 
  25   5   7        5.83        5.63     12.92 o 
 -30   6   7       15.84       45.64     18.67 o 
 -28   6   7       18.55       33.46     13.00 o 
 -26   6   7       18.91       14.32     16.40 o 
 -24   6   7       13.80       11.40      7.89 o 
 -22   6   7        3.41       -0.02      6.56 o 
 -20   6   7      129.20      109.46      8.62 o 
 -18   6   7      333.79      310.08     11.46 o 
 -16   6   7      188.52      163.38      8.60 o 
 -14   6   7     1280.85     1293.23     22.72 o 
 -12   6   7      936.96     1022.61     17.86 o 
 -10   6   7       58.99       47.57      5.28 o 
  -8   6   7       12.89        6.54      3.96 o 
  -6   6   7        0.33        1.37      3.66 o 
  -4   6   7        4.54        5.12      3.86 o 
  -2   6   7       12.83       13.83      4.54 o 
   0   6   7      522.27      487.17     14.42 o 
   2   6   7     1558.22     1452.01     22.49 o 
   4   6   7      799.43      777.01     15.18 o 
   6   6   7       67.80       39.33      5.15 o 
   8   6   7      123.62      115.09      9.11 o 
  10   6   7        2.17        3.06      5.33 o 
  12   6   7       94.15      129.90      9.31 o 
  14   6   7      229.46      278.19     13.76 o 
  16   6   7      127.04      107.43     19.26 o 
  18   6   7      122.82      114.97     13.61 o 
  20   6   7      152.88      133.07     14.86 o 
  22   6   7        0.46       10.88     13.62 o 
  24   6   7       44.37       20.17     15.83 o 
 -27   7   7       18.90       23.22     13.58 o 
 -25   7   7       10.20        0.52     11.19 o 
 -23   7   7        9.82        6.58      8.42 o 
 -21   7   7        9.71       -0.83      6.28 o 
 -19   7   7        0.95        3.11      6.27 o 
 -17   7   7        5.00        4.72      5.49 o 
 -15   7   7      590.97      609.95     15.42 o 
 -13   7   7      298.07      295.91     11.55 o 
 -11   7   7      117.63      117.66      7.29 o 
  -9   7   7       94.39       85.07      6.40 o 
  -7   7   7        4.45        8.10      4.78 o 
  -5   7   7       42.45       49.25      6.00 o 
  -3   7   7      658.88      723.04     16.22 o 
  -1   7   7      136.44      156.47      8.78 o 
   1   7   7      868.92      824.24     18.47 o 
   3   7   7        6.34        6.64      6.14 o 
   5   7   7       10.12       -4.60      7.59 o 
   7   7   7      359.99      391.48     14.21 o 
   9   7   7      483.80      478.33     16.01 o 
  11   7   7      237.92      240.87     12.62 o 
  13   7   7       75.80       80.80      9.85 o 
  15   7   7       17.79       23.54      9.59 o 
  17   7   7        7.37       -6.17      9.02 o 
  19   7   7        3.03        5.51      9.96 o 
  21   7   7        1.32        5.91     10.33 o 
 -26   8   7        0.56       -3.32     10.98 o 
 -24   8   7        0.65       12.13      8.84 o 
 -22   8   7        0.84        8.28      6.96 o 
 -20   8   7        0.03        1.47      5.67 o 
 -18   8   7       71.05       73.27      7.88 o 
 -16   8   7      147.77      147.03      8.80 o 
 -14   8   7       47.74       45.24      6.05 o 
 -12   8   7       28.96       52.33      8.29 o 
 -10   8   7       12.68        9.85      5.00 o 
  -8   8   7      101.09      108.06      6.79 o 
  -6   8   7        0.55       -4.52      4.52 o 
  -4   8   7      215.07      220.38      9.58 o 
  -2   8   7      221.65      273.91     10.93 o 
   0   8   7      136.08      133.86      8.91 o 
   2   8   7     1265.31     1136.19     25.43 o 
   4   8   7      840.65      801.81     21.90 o 
   6   8   7      222.15      216.78     11.07 o 
   8   8   7      138.10      154.56     10.35 o 
  10   8   7        1.97        9.11      6.60 o 
  12   8   7        0.11       13.26      7.26 o 
  14   8   7       92.06       93.49     11.71 o 
  16   8   7       21.22       43.40     10.51 o 
  18   8   7       32.97        8.74      9.84 o 
  20   8   7       23.09       26.56     11.41 o 
 -23   9   7       41.47       34.19     10.30 o 
 -21   9   7      107.01      109.84      9.68 o 
 -19   9   7       19.27       22.30      6.81 o 
 -17   9   7        2.16       -0.30      5.37 o 
 -15   9   7       80.60       65.98      6.86 o 
 -13   9   7      103.53       84.09      6.65 o 
 -11   9   7       63.26       44.60      6.17 o 
  -9   9   7       21.49       10.63      6.05 o 
  -7   9   7      139.21      159.85      7.71 o 
  -5   9   7        7.58        7.76      5.30 o 
  -3   9   7        3.63        2.05      8.06 o 
  -1   9   7      272.75      288.07     11.30 o 
   1   9   7      219.05      204.31     11.40 o 
   3   9   7       12.46       24.42      7.37 o 
   5   9   7       49.99       67.73     10.00 o 
   7   9   7      151.05      167.89     10.54 o 
   9   9   7       38.78       34.59      7.76 o 
  11   9   7        5.91       -1.26      6.62 o 
  13   9   7        1.52        3.22      8.55 o 
  15   9   7        0.04        2.38      8.60 o 
  17   9   7        0.00        6.92      9.59 o 
 -20  10   7        2.70       10.77      7.13 o 
 -18  10   7       16.11        9.28      6.65 o 
 -16  10   7       27.99       19.59      6.77 o 
 -14  10   7        0.23       -6.33      6.33 o 
 -12  10   7        1.76       -0.42      4.93 o 
 -10  10   7       16.09       17.39      5.19 o 
  -8  10   7      102.62       91.80      7.53 o 
  -6  10   7       70.89       73.12      7.96 o 
  -4  10   7       66.55       71.08      7.85 o 
  -2  10   7        0.16       -4.09      6.94 o 
   0  10   7       41.54       59.48      7.68 o 
   2  10   7       20.14        6.64      6.85 o 
   4  10   7        0.58        1.85      7.91 o 
   6  10   7       29.61       42.18      7.51 o 
   8  10   7       33.20       23.73     11.42 o 
  10  10   7        5.63        3.49      6.57 o 
  12  10   7       44.62       51.39      9.06 o 
  14  10   7       22.61       18.88      9.97 o 
 -15  11   7        3.42        7.93      5.74 o 
 -13  11   7        0.05        0.57      5.27 o 
 -11  11   7        9.25       14.38      7.82 o 
  -9  11   7        1.94       13.59      7.48 o 
  -7  11   7       12.59       16.99      8.86 o 
  -5  11   7       12.40       15.93      8.38 o 
  -3  11   7       23.37       22.90      8.52 o 
  -1  11   7       41.57       40.05     12.20 o 
   1  11   7       19.84       11.08      7.70 o 
   3  11   7        2.54        7.36      7.91 o 
   5  11   7        0.64        0.99      5.95 o 
   7  11   7       14.50       26.07      7.43 o 
   9  11   7       16.00       25.19      7.82 o 
  11  11   7        7.63        0.15      8.16 o 
  -8  12   7       10.16       11.07     16.33 o 
  -6  12   7        4.66       -9.86     13.59 o 
  -4  12   7       11.06       32.54     12.35 o 
  -2  12   7      114.68      144.58     17.35 o 
   0  12   7       74.09       68.16      9.07 o 
   2  12   7        0.03        3.62      7.85 o 
   4  12   7        1.28       -0.22     15.56 o 
 -32   0   8        2.29       -0.67     23.01 o 
 -30   0   8        4.72       16.34     15.92 o 
 -28   0   8        7.42        5.14     13.70 o 
 -26   0   8        7.60       -8.75     21.64 o 
 -24   0   8      263.60      265.63     35.94 o 
 -22   0   8      143.32      108.06     16.74 o 
 -20   0   8      162.39      141.95     13.96 o 
 -18   0   8     3550.18     3359.73     55.96 o 
 -16   0   8     1760.44     1804.00     35.84 o 
 -14   0   8    14150.30    14767.29    188.05 o 
 -12   0   8      886.51      852.74     17.96 o 
 -10   0   8     3800.39     4054.76     63.08 o 
  -8   0   8     6241.33     6336.96     70.48 o 
  -6   0   8     6446.94     6632.96     89.35 o 
  -4   0   8     9346.54     8877.03    252.06 o 
  -2   0   8    19540.17    19142.82    291.18 o 
   0   0   8    17678.54    17292.60    247.41 o 
   2   0   8     1221.88     1132.70     27.56 o 
   4   0   8      119.16      138.78      9.24 o 
   6   0   8       28.32       18.62      6.07 o 
   8   0   8     2784.18     2656.24     42.03 o 
  10   0   8      183.77      203.10     19.53 o 
  12   0   8      814.54      862.25     24.60 o 
  14   0   8     1432.35     1405.31     45.63 o 
  16   0   8     2029.45     1899.05     57.23 o 
  18   0   8        9.37       36.37     13.99 o 
  20   0   8        5.38       23.98     14.80 o 
  22   0   8       12.69       -2.97     13.51 o 
  24   0   8        0.68       -4.27     14.08 o 
  26   0   8        2.32       -2.85     15.75 o 
 -33   1   8       16.45       31.27     13.69 o 
 -31   1   8        7.02       14.72     11.57 o 
 -29   1   8       27.18       37.63     18.11 o 
 -27   1   8        0.91        5.23      9.20 o 
 -25   1   8       60.41       65.11     11.30 o 
 -23   1   8        2.61        1.03      7.56 o 
 -21   1   8        7.26       19.13      7.85 o 
 -19   1   8       60.48       33.58      7.14 o 
 -17   1   8      369.43      399.52     11.10 o 
 -15   1   8      560.66      522.97     13.36 o 
 -13   1   8     2229.10     1983.86     32.89 o 
 -11   1   8      126.80      114.24      8.52 o 
  -9   1   8     3358.15     3328.95     35.97 o 
  -7   1   8      171.17      198.09      8.77 o 
  -5   1   8       57.12       51.35      4.98 o 
  -3   1   8      203.77      189.16      7.36 o 
  -1   1   8      691.16      708.94     12.85 o 
   1   1   8      464.32      502.06     11.02 o 
   3   1   8       58.94       42.29      5.10 o 
   5   1   8       48.89       34.34      4.60 o 
   7   1   8     2281.21     2533.67     32.47 o 
   9   1   8      429.37      406.34     10.68 o 
  11   1   8      414.60      421.09     13.49 o 
  13   1   8      604.22      575.17     16.80 o 
  15   1   8      318.55      329.58     28.42 o 
  17   1   8        3.86       28.56      9.58 o 
  19   1   8       15.43       25.44      9.74 o 
  21   1   8       27.69       28.06     10.88 o 
  23   1   8       10.08       -6.85      9.82 o 
  25   1   8       16.65       15.52     11.35 o 
  27   1   8       10.93       -3.79     11.40 o 
 -32   2   8       23.17       23.85     15.74 o 
 -30   2   8        6.05       -8.23     10.34 o 
 -28   2   8       57.02       44.06     13.76 o 
 -26   2   8       11.22       13.18      9.88 o 
 -24   2   8       78.57       73.45      9.99 o 
 -22   2   8       74.28       76.25      9.71 o 
 -20   2   8      619.45      623.40     17.64 o 
 -18   2   8      966.61      994.95     18.46 o 
 -16   2   8      233.74      232.36      9.01 o 
 -14   2   8     2322.08     2182.42     27.71 o 
 -12   2   8       55.53       42.45      5.22 o 
 -10   2   8       75.68       89.84      6.21 o 
  -8   2   8      620.35      704.98     13.56 o 
  -6   2   8     1220.47     1500.04     21.33 o 
  -4   2   8     5267.94     5488.02     61.73 o 
  -2   2   8     1589.79     1664.52     24.69 o 
   0   2   8     1032.38     1079.37     17.33 o 
   2   2   8      776.48      782.37     14.77 o 
   4   2   8      121.24      138.45      6.76 o 
   6   2   8       30.97       12.71      4.81 o 
   8   2   8       32.58       69.27      7.50 o 
  10   2   8        7.62       10.25      4.78 o 
  12   2   8      115.52      115.20      8.34 o 
  14   2   8      107.36      132.63      9.96 o 
  16   2   8      362.47      346.83     15.66 o 
  18   2   8      116.92       99.73     13.27 o 
  20   2   8       11.32       10.25      9.44 o 
  22   2   8        0.57       -8.01      9.60 o 
  24   2   8       10.38      -10.76     13.27 o 
  26   2   8       25.66        7.69     11.41 o 
 -33   3   8       49.03       39.01     31.89 o 
 -31   3   8       20.42       13.54     14.33 o 
 -29   3   8       45.27       47.26     26.13 o 
 -27   3   8        0.80        1.26     10.74 o 
 -25   3   8        8.33       10.51      8.05 o 
 -23   3   8        4.85       -2.81      6.94 o 
 -21   3   8       44.31       36.98      9.42 o 
 -19   3   8      191.67      198.93      9.68 o 
 -17   3   8      206.59      192.43      9.71 o 
 -15   3   8        7.05       10.51      5.35 o 
 -13   3   8      405.83      383.33     10.44 o 
 -11   3   8       71.86       64.25      5.79 o 
  -9   3   8     1344.23     1389.56     20.91 o 
  -7   3   8       62.30       58.29      5.27 o 
  -5   3   8      419.19      421.17     11.12 o 
  -3   3   8     2187.52     2202.81     27.60 o 
  -1   3   8      818.40      814.66     14.61 o 
   1   3   8       87.69       59.16      5.57 o 
   3   3   8      813.20      842.98     15.68 o 
   5   3   8      324.10      288.59      9.02 o 
   7   3   8      776.57      836.28     16.44 o 
   9   3   8        6.43        1.13      4.61 o 
  11   3   8       86.86       68.78      7.79 o 
  13   3   8        7.83        7.03      5.94 o 
  15   3   8        1.66       12.83      6.99 o 
  17   3   8      400.47      350.16     16.34 o 
  19   3   8      382.98      336.07     18.45 o 
  21   3   8        0.30       -9.24      9.53 o 
  23   3   8        3.50      -11.04     11.04 o 
  25   3   8       16.04       20.12     13.16 o 
 -32   4   8        3.25       13.21     15.06 o 
 -30   4   8       15.99       24.28     14.39 o 
 -28   4   8        0.14        3.95     11.75 o 
 -26   4   8       35.23       40.50     10.73 o 
 -24   4   8       13.82       15.86      9.37 o 
 -22   4   8      163.59      189.02     12.45 o 
 -20   4   8      548.36      576.68     14.92 o 
 -18   4   8       48.74       49.34      6.67 o 
 -16   4   8      105.79      131.55      8.20 o 
 -14   4   8       84.37       80.28      6.97 o 
 -12   4   8        8.32       12.30      5.07 o 
 -10   4   8      204.25      213.89      8.26 o 
  -8   4   8        7.66       19.73      4.47 o 
  -6   4   8      442.88      459.43     11.31 o 
  -4   4   8      477.68      483.40     12.33 o 
  -2   4   8      298.23      306.19      9.16 o 
   0   4   8        5.73       22.16      4.63 o 
   2   4   8       41.46       33.61      4.85 o 
   4   4   8       27.02       41.89      5.50 o 
   6   4   8        5.72       14.33     11.75 o 
   8   4   8      650.60      623.74     14.45 o 
  10   4   8        1.38       -1.81      4.87 o 
  12   4   8      208.05      168.71      9.26 o 
  14   4   8      225.82      255.53     12.30 o 
  16   4   8      110.53      107.18     11.07 o 
  18   4   8      321.90      303.73     19.37 o 
  20   4   8        8.81        5.12      9.46 o 
  22   4   8       10.04       19.31     12.36 o 
  24   4   8        5.18        0.81     11.58 o 
 -31   5   8        2.04       -1.17     13.66 o 
 -29   5   8        7.58        6.76     23.15 o 
 -27   5   8       35.60       37.23     11.45 o 
 -25   5   8        0.30       -0.96      9.17 o 
 -23   5   8        9.87        9.34      7.89 o 
 -21   5   8        2.77       -4.72      7.28 o 
 -19   5   8       55.77       75.19      8.02 o 
 -17   5   8      275.31      260.26     10.70 o 
 -15   5   8      261.98      292.41     11.53 o 
 -13   5   8       25.67       12.72      5.26 o 
 -11   5   8      122.01      138.60      7.41 o 
  -9   5   8       21.56       19.10      4.60 o 
  -7   5   8       60.28       51.30      5.38 o 
  -5   5   8      355.83      330.40      9.59 o 
  -3   5   8     3691.58     3677.73     44.51 o 
  -1   5   8      280.10      245.00      8.31 o 
   1   5   8     1012.98      996.33     16.70 o 
   3   5   8      174.49      138.81      7.20 o 
   5   5   8      187.50      189.10      8.78 o 
   7   5   8       20.37       18.26      5.07 o 
   9   5   8       53.21       59.38      6.32 o 
  11   5   8      103.83       95.38      7.69 o 
  13   5   8       20.77       44.56      7.67 o 
  15   5   8       55.69       49.92      9.62 o 
  17   5   8       59.78       36.65      9.81 o 
  19   5   8      111.77      128.57     14.40 o 
  21   5   8        0.02       -9.15     10.26 o 
  23   5   8       35.57       42.35     17.55 o 
 -28   6   8      107.17      118.28     15.41 o 
 -26   6   8       38.38       30.65     11.08 o 
 -24   6   8       25.90       26.15      8.62 o 
 -22   6   8       16.63       13.03      7.09 o 
 -20   6   8       24.44        1.44      6.10 o 
 -18   6   8        8.36        6.58      6.06 o 
 -16   6   8       31.28       39.70      7.03 o 
 -14   6   8       67.93       67.26      7.38 o 
 -12   6   8       25.44        8.64      6.11 o 
 -10   6   8       30.05       17.41      6.16 o 
  -8   6   8       64.80       95.11      7.98 o 
  -6   6   8       46.62       39.61      5.11 o 
  -4   6   8     1333.98     1325.75     21.41 o 
  -2   6   8      887.51      893.33     16.97 o 
   0   6   8      157.08      167.94      8.20 o 
   2   6   8     1123.99     1158.01     25.38 o 
   4   6   8      264.04      254.16     10.83 o 
   6   6   8       17.04        7.49      4.58 o 
   8   6   8       47.36       33.61      6.48 o 
  10   6   8       21.29       13.87      6.19 o 
  12   6   8      380.04      389.33     16.54 o 
  14   6   8      120.31      130.29     13.30 o 
  16   6   8      118.33      105.42     13.38 o 
  18   6   8      114.73      117.79     14.51 o 
  20   6   8        3.80       -0.26     15.45 o 
  22   6   8        0.00        1.28     14.19 o 
 -27   7   8       20.28        6.68     12.13 o 
 -25   7   8       26.63       21.94     11.61 o 
 -23   7   8        0.90       -7.27      7.76 o 
 -21   7   8       17.61       12.72      7.23 o 
 -19   7   8       44.15       63.98      7.95 o 
 -17   7   8      231.07      235.60     11.20 o 
 -15   7   8       55.31       59.39      8.06 o 
 -13   7   8      120.68       97.47      8.03 o 
 -11   7   8       10.54       11.51      5.37 o 
  -9   7   8        4.12        6.77      4.95 o 
  -7   7   8       46.71       54.30      6.20 o 
  -5   7   8       33.57       28.67      6.24 o 
  -3   7   8      353.94      282.73     11.35 o 
  -1   7   8      130.63      155.61      9.60 o 
   1   7   8       18.07       22.11      7.20 o 
   3   7   8      443.39      535.45     16.37 o 
   5   7   8       18.39        7.64     11.78 o 
   7   7   8       37.46       33.01      7.36 o 
   9   7   8       49.00       21.01      7.66 o 
  11   7   8      140.10      153.72     11.58 o 
  13   7   8       58.95       40.62      9.86 o 
  15   7   8       36.23       48.83     14.11 o 
  17   7   8        2.96       -3.80      9.05 o 
  19   7   8       11.58       26.89     11.33 o 
  21   7   8        0.32        0.66     12.50 o 
 -26   8   8        8.72       23.37     12.04 o 
 -24   8   8       11.64       -5.62      8.37 o 
 -22   8   8        0.30       -1.68      6.91 o 
 -20   8   8       22.61       26.17      7.06 o 
 -18   8   8       30.60       19.13      7.20 o 
 -16   8   8        5.13        7.20      5.77 o 
 -14   8   8       19.34       25.90      7.34 o 
 -12   8   8      249.43      275.67     10.85 o 
 -10   8   8       83.58       71.69      6.81 o 
  -8   8   8       28.90       43.34      6.22 o 
  -6   8   8      281.07      256.12      9.93 o 
  -4   8   8     1289.28     1306.98     24.29 o 
  -2   8   8      607.15      628.23     16.71 o 
   0   8   8      452.35      449.49     14.79 o 
   2   8   8     1315.30     1315.88     26.02 o 
   4   8   8      484.06      501.32     18.15 o 
   6   8   8       24.85       12.12      6.61 o 
   8   8   8       44.92       30.73      7.68 o 
  10   8   8        8.52       10.64      6.97 o 
  12   8   8       24.46       21.13      8.15 o 
  14   8   8        8.23       12.48      9.20 o 
  16   8   8       49.28       36.00     14.03 o 
  18   8   8        5.62       -4.67     11.99 o 
 -23   9   8       10.62       -6.92      8.64 o 
 -21   9   8       63.04       46.12      8.61 o 
 -19   9   8       19.76       10.49      6.22 o 
 -17   9   8       45.60       30.75      6.79 o 
 -15   9   8       15.24       20.11      5.99 o 
 -13   9   8        0.88       -0.44      5.67 o 
 -11   9   8       31.56       13.96      6.74 o 
  -9   9   8       19.99       14.74      5.46 o 
  -7   9   8        1.32       -4.74      4.74 o 
  -5   9   8        0.01       -4.06      5.43 o 
  -3   9   8       78.65       82.12     10.45 o 
  -1   9   8       80.28      109.80      9.07 o 
   1   9   8       27.86       14.60      7.15 o 
   3   9   8       47.93       32.64      7.96 o 
   5   9   8        0.00        1.58      6.16 o 
   7   9   8        1.30       10.35      7.99 o 
   9   9   8       14.88        7.16      6.90 o 
  11   9   8       15.56       17.41      9.28 o 
  13   9   8       35.20       51.87     11.03 o 
  15   9   8       33.37       50.10     11.53 o 
  17   9   8       86.61       94.85     14.17 o 
 -20  10   8        6.80        5.78      7.61 o 
 -18  10   8        0.14       -4.13      6.42 o 
 -16  10   8        6.62        1.78      6.18 o 
 -14  10   8        0.02       -5.40      5.40 o 
 -12  10   8        0.69        0.97      5.52 o 
 -10  10   8        3.70       -0.59      6.31 o 
  -8  10   8       44.52       48.22     10.23 o 
  -6  10   8       28.95       32.53      7.27 o 
  -4  10   8        0.05       -5.92      5.92 o 
  -2  10   8        0.50       -3.82      5.16 o 
   0  10   8        8.37       18.60      9.16 o 
   2  10   8       25.14       14.94      7.22 o 
   4  10   8        2.89        3.57      6.31 o 
   6  10   8       18.91       22.65      7.53 o 
   8  10   8        0.58       -3.42      8.40 o 
  10  10   8        3.38        2.34      7.99 o 
  12  10   8        7.93       10.87      9.07 o 
  14  10   8        0.31        1.94     10.88 o 
 -15  11   8       12.52        2.93      6.09 o 
 -13  11   8       12.54       19.65      7.83 o 
 -11  11   8        0.91       -1.91      4.82 o 
  -9  11   8        0.01        3.72      5.58 o 
  -7  11   8        0.07       -0.94      5.65 o 
  -5  11   8       22.23       21.20      6.15 o 
  -3  11   8       92.63      100.39     10.70 o 
  -1  11   8       48.48       53.34     10.20 o 
   1  11   8        0.01       -2.13      7.89 o 
   3  11   8        6.61        7.03      6.43 o 
   5  11   8        0.23        3.32      9.47 o 
   7  11   8        0.84       -2.09      6.54 o 
   9  11   8        0.02        0.39      7.20 o 
  -6  12   8        2.01       22.79     17.75 o 
  -4  12   8        3.59        9.58     12.05 o 
  -2  12   8        0.57       10.39      7.14 o 
   0  12   8       12.69       16.98     18.19 o 
 -33   1   9        2.94       -2.36     12.02 o 
 -31   1   9      195.66      220.14     19.13 o 
 -29   1   9       72.05       72.65     17.29 o 
 -27   1   9        1.68       -0.57      8.90 o 
 -25   1   9       60.05       55.88     11.21 o 
 -23   1   9       31.90       11.63     10.96 o 
 -21   1   9       10.93       17.34      8.93 o 
 -19   1   9     3435.78     3582.85     45.37 o 
 -17   1   9     3448.69     3506.84     43.81 o 
 -15   1   9       11.38       12.10      5.42 o 
 -13   1   9      457.33      434.75     13.23 o 
 -11   1   9      520.33      613.60     13.08 o 
  -9   1   9        7.15       11.62      5.31 o 
  -7   1   9      973.50     1051.52     17.72 o 
  -5   1   9     1715.74     1547.85     22.48 o 
  -3   1   9      454.80      471.56     11.82 o 
  -1   1   9     5581.36     5718.57     65.46 o 
   1   1   9     3402.53     3527.91     38.79 o 
   3   1   9        2.20       -4.13      4.13 o 
   5   1   9       33.44       26.82      4.64 o 
   7   1   9      300.46      295.48      9.43 o 
   9   1   9       44.25       57.13      6.16 o 
  11   1   9     2966.30     2867.86     41.76 o 
  13   1   9     3417.74     3199.60     50.09 o 
  15   1   9     2982.44     2868.57     53.00 o 
  17   1   9     1053.53     1125.47     34.94 o 
  19   1   9       10.52       15.86     11.77 o 
  21   1   9       87.07      111.06     14.57 o 
  23   1   9      124.86      105.15     14.67 o 
  25   1   9       10.77       19.49     12.24 o 
 -32   2   9       14.95       10.46     15.84 o 
 -30   2   9        3.51      -10.25     10.25 o 
 -28   2   9       16.40       31.89     11.35 o 
 -26   2   9       29.94       14.38     10.05 o 
 -24   2   9       55.30       20.72      9.50 o 
 -22   2   9      112.65      143.57     21.24 o 
 -20   2   9     1377.46     1444.53     27.61 o 
 -18   2   9      829.03      863.48     18.97 o 
 -16   2   9       47.74       42.46      5.98 o 
 -14   2   9       66.60       79.48      6.51 o 
 -12   2   9       81.55       89.62      6.89 o 
 -10   2   9      786.74      804.27     15.68 o 
  -8   2   9      767.94      754.87     15.05 o 
  -6   2   9     3688.68     3659.22     45.38 o 
  -4   2   9     5823.48     5988.70     67.81 o 
  -2   2   9      285.61      304.31     10.73 o 
   0   2   9      963.02     1094.29     18.49 o 
   2   2   9      637.18      645.10     14.09 o 
   4   2   9       89.08      103.38      6.63 o 
   6   2   9        3.98        6.31      5.18 o 
   8   2   9       54.76       45.38      6.32 o 
  10   2   9      443.05      423.15     13.20 o 
  12   2   9        0.04       -2.51      6.10 o 
  14   2   9      501.07      511.44     27.27 o 
  16   2   9       59.96       67.72     10.86 o 
  18   2   9        0.26       -1.17      8.82 o 
  20   2   9        6.59       12.07     10.37 o 
  22   2   9       34.14       42.59     12.01 o 
  24   2   9        2.57       -1.84     10.01 o 
  26   2   9        0.09      -10.77     10.77 o 
 -31   3   9      106.04      120.05     19.48 o 
 -29   3   9        2.05       -6.78     11.91 o 
 -27   3   9        0.43       -6.35     10.74 o 
 -25   3   9       15.84       14.74      8.25 o 
 -23   3   9       80.90       88.95     10.42 o 
 -21   3   9      683.08      680.47     19.02 o 
 -19   3   9     2119.89     1981.95     30.45 o 
 -17   3   9      330.54      331.23     11.80 o 
 -15   3   9      145.78      156.82      8.09 o 
 -13   3   9      371.44      356.43     14.90 o 
 -11   3   9       30.45       54.23      8.03 o 
  -9   3   9       60.34       67.14      5.96 o 
  -7   3   9     1389.28     1608.53     23.39 o 
  -5   3   9      126.67      111.94      7.35 o 
  -3   3   9      163.65      172.80      7.87 o 
  -1   3   9     1070.90     1100.32     18.41 o 
   1   3   9       51.59       35.78      5.47 o 
   3   3   9     1689.34     1753.66     25.34 o 
   5   3   9        1.18       -4.20      4.20 o 
   7   3   9      435.70      433.74     12.61 o 
   9   3   9        9.23        3.21      6.16 o 
  11   3   9       84.71       62.35      7.79 o 
  13   3   9      279.65      236.88     11.99 o 
  15   3   9      203.63      189.48     11.98 o 
  17   3   9       47.18       33.66     10.44 o 
  19   3   9      245.39      276.56     18.08 o 
  21   3   9        7.18       -9.95     10.23 o 
  23   3   9        2.10        2.55     10.44 o 
  25   3   9       55.92       52.59     26.11 o 
 -32   4   9        1.36       18.74     27.72 o 
 -30   4   9        0.43      -12.69     12.69 o 
 -28   4   9       46.00       52.15     19.42 o 
 -26   4   9       21.43       35.63     10.66 o 
 -24   4   9      277.51      332.13     17.98 o 
 -22   4   9       19.17       23.17      8.36 o 
 -20   4   9      192.86      233.99     13.04 o 
 -18   4   9        7.03       14.01      6.73 o 
 -16   4   9       42.61       36.96      6.92 o 
 -14   4   9        7.06       -4.82      5.08 o 
 -12   4   9      935.65      893.34     17.41 o 
 -10   4   9       18.09        6.88      4.60 o 
  -8   4   9      372.61      401.60     13.59 o 
  -6   4   9        0.55        0.80      4.53 o 
  -4   4   9        0.20        2.42      4.32 o 
  -2   4   9      150.61      111.21      6.74 o 
   0   4   9       24.93       12.91      4.85 o 
   2   4   9       15.62       16.23      4.98 o 
   4   4   9      907.50      977.28     17.85 o 
   6   4   9       16.86       24.06      5.61 o 
   8   4   9        6.33        0.12      5.15 o 
  10   4   9        2.98       13.24      5.75 o 
  12   4   9      386.60      373.81     14.18 o 
  14   4   9      660.71      669.08     19.02 o 
  16   4   9      111.19      114.80     10.81 o 
  18   4   9       14.34       20.71      9.54 o 
  20   4   9        7.98        0.33     10.83 o 
  22   4   9       15.72       -5.05     12.01 o 
  24   4   9        0.31       -1.97     12.11 o 
 -29   5   9       15.20       30.38     14.24 o 
 -27   5   9        1.95       -4.35      9.49 o 
 -25   5   9        1.72       -8.35      8.35 o 
 -23   5   9        2.63       -7.25      8.14 o 
 -21   5   9      138.66      151.26     11.97 o 
 -19   5   9      148.34      147.79      9.51 o 
 -17   5   9      196.05      209.04     11.23 o 
 -15   5   9        2.11       -0.67      5.68 o 
 -13   5   9      270.77      295.34     11.74 o 
 -11   5   9      279.35      280.32     10.17 o 
  -9   5   9      408.06      400.42     11.32 o 
  -7   5   9       82.58       69.26      5.43 o 
  -5   5   9       81.52       71.31      5.81 o 
  -3   5   9     1453.80     1451.90     21.36 o 
  -1   5   9     4525.81     4316.45     47.98 o 
   1   5   9      346.11      327.38     10.44 o 
   3   5   9      512.45      553.46     17.41 o 
   5   5   9       17.34       24.46      5.41 o 
   7   5   9      190.22      151.79      8.44 o 
   9   5   9       20.10       17.06      5.78 o 
  11   5   9       54.36       46.08      7.09 o 
  13   5   9      169.25      137.34     10.68 o 
  15   5   9      142.68      157.44     13.06 o 
  17   5   9      125.67      102.71     12.31 o 
  19   5   9        0.43        0.83     13.11 o 
  21   5   9       21.26       37.85     12.97 o 
  23   5   9        0.15       -2.72     25.26 o 
 -28   6   9       16.81        7.95     11.19 o 
 -26   6   9        4.39        2.56      9.61 o 
 -24   6   9        2.72        0.16      8.87 o 
 -22   6   9       18.47       26.16      8.30 o 
 -20   6   9        0.07       -2.80      5.97 o 
 -18   6   9        0.42       -4.06      5.72 o 
 -16   6   9        4.16       -5.38      5.82 o 
 -14   6   9       45.83       46.90      6.78 o 
 -12   6   9      335.79      340.87     11.31 o 
 -10   6   9        7.88        5.32      4.93 o 
  -8   6   9      154.47      153.90      7.85 o 
  -6   6   9      654.92      614.78     14.66 o 
  -4   6   9     1143.58     1181.16     23.34 o 
  -2   6   9      344.00      312.05     11.09 o 
   0   6   9      195.94      217.19     11.70 o 
   2   6   9        0.01       -4.24      5.22 o 
   4   6   9       16.21       11.88      5.95 o 
   6   6   9      148.00      116.92      9.82 o 
   8   6   9       47.00       67.16      9.21 o 
  10   6   9      175.74      177.52     12.44 o 
  12   6   9      273.90      260.58     20.27 o 
  14   6   9       47.87       31.15     10.36 o 
  16   6   9       25.80       17.49     10.19 o 
  18   6   9        0.91        1.64     15.60 o 
  20   6   9       87.61      130.54     31.12 o 
  22   6   9       45.46       43.86     36.05 o 
 -27   7   9        7.18        8.30     12.64 o 
 -25   7   9       15.78       10.08     11.58 o 
 -23   7   9       14.37       24.88     11.78 o 
 -21   7   9       13.31       17.94      9.15 o 
 -19   7   9        6.34        9.79      6.64 o 
 -17   7   9        6.63       16.16      6.82 o 
 -15   7   9      334.32      349.84     17.32 o 
 -13   7   9        6.36        2.78      5.81 o 
 -11   7   9        1.12       -5.09      5.09 o 
  -9   7   9        4.40        2.76      5.38 o 
  -7   7   9      192.88      202.28      9.53 o 
  -5   7   9      556.09      607.49     16.56 o 
  -3   7   9     1233.67     1234.20     24.67 o 
  -1   7   9     1946.02     1917.10     32.81 o 
   1   7   9     1109.70     1055.61     23.34 o 
   3   7   9      155.34      168.32     10.92 o 
   5   7   9       86.05       85.51     10.22 o 
   7   7   9       92.10      100.24     12.57 o 
   9   7   9       55.51       51.72      8.92 o 
  11   7   9       12.71       12.55      8.20 o 
  13   7   9        0.21       12.15     10.03 o 
  15   7   9       13.04       40.29     10.73 o 
  17   7   9        0.04       19.52     10.63 o 
  19   7   9       14.52        4.40     11.86 o 
 -24   8   9        6.64        5.92      8.65 o 
 -22   8   9       31.46       26.85      8.02 o 
 -20   8   9       32.00       28.30      7.36 o 
 -18   8   9       10.42       11.82      6.46 o 
 -16   8   9       49.34       62.89      7.58 o 
 -14   8   9        6.79        8.30      6.28 o 
 -12   8   9      356.84      309.77     11.99 o 
 -10   8   9       68.65       72.48      7.43 o 
  -8   8   9      101.62      116.61      8.15 o 
  -6   8   9      576.08      552.03     15.90 o 
  -4   8   9      968.42      990.82     24.21 o 
  -2   8   9      111.86      114.33      9.44 o 
   0   8   9       65.69       58.73      8.32 o 
   2   8   9      319.20      319.50     18.88 o 
   4   8   9        2.92        2.60      8.26 o 
   6   8   9       21.66       26.81      7.41 o 
   8   8   9        8.47        5.45      6.95 o 
  10   8   9        0.01       -1.45      9.54 o 
  12   8   9       13.41       25.44      9.99 o 
  14   8   9       39.55       34.49     12.23 o 
  16   8   9       23.11       32.94     14.61 o 
  18   8   9        1.35        5.65     10.33 o 
 -23   9   9       13.44        1.92      8.79 o 
 -21   9   9        4.33        7.51      7.04 o 
 -19   9   9        0.12        5.39      6.20 o 
 -17   9   9       15.25       12.75      6.30 o 
 -15   9   9       67.87       53.91      7.17 o 
 -13   9   9        2.49       -0.85      5.84 o 
 -11   9   9        0.02       -0.28      5.68 o 
  -9   9   9       27.96       23.26      6.12 o 
  -7   9   9       12.60        5.39      6.10 o 
  -5   9   9      319.64      348.52     13.13 o 
  -3   9   9      389.56      423.85     14.44 o 
  -1   9   9      183.36      211.58     11.04 o 
   1   9   9       69.29       57.76     13.44 o 
   3   9   9        4.12        3.47      7.31 o 
   5   9   9       24.02       20.09      7.35 o 
   7   9   9        0.33       -2.27      6.42 o 
   9   9   9        4.58        6.23      7.36 o 
  11   9   9        1.00       -0.19      8.43 o 
  13   9   9        0.49       -8.85      8.85 o 
  15   9   9        7.79       15.25     10.69 o 
 -18  10   9        2.73       -6.27      6.27 o 
 -16  10   9        1.34       -5.13      6.31 o 
 -14  10   9       23.23       29.32      6.95 o 
 -12  10   9      113.37       96.12     13.55 o 
 -10  10   9       46.29       37.77      8.14 o 
  -8  10   9        3.92       15.75      7.21 o 
  -6  10   9        4.28        8.75      6.98 o 
  -4  10   9       20.46       11.63      6.04 o 
  -2  10   9        3.60        5.25      6.61 o 
   0  10   9       33.94       33.31      8.04 o 
   2  10   9       96.36      110.43     10.41 o 
   4  10   9       37.39       26.48      7.51 o 
   6  10   9       29.69       29.80      8.01 o 
   8  10   9        0.94        2.88      7.14 o 
  10  10   9        4.60       13.79      8.15 o 
  12  10   9       36.78       61.83     11.39 o 
 -13  11   9       46.83       79.06      8.13 o 
 -11  11   9        0.22       12.62      5.80 o 
  -9  11   9       10.81       11.70      6.85 o 
  -7  11   9       18.42       23.52      7.44 o 
  -5  11   9       57.44       51.26      8.38 o 
  -3  11   9       65.56       78.85     10.68 o 
  -1  11   9       10.27       26.61      9.61 o 
   1  11   9        0.33       -8.18      8.18 o 
   3  11   9       11.34        8.13      6.99 o 
   5  11   9       23.59       23.81      7.86 o 
   7  11   9       12.17       23.77      8.31 o 
 -32   0  10       80.80       74.70     26.85 o 
 -30   0  10       22.86       42.78     18.19 o 
 -28   0  10       22.12       47.64     30.41 o 
 -26   0  10       31.88       43.54     15.41 o 
 -24   0  10       19.16       38.46     14.26 o 
 -22   0  10       13.15        5.25     22.52 o 
 -20   0  10     2752.90     2644.33     81.73 o 
 -18   0  10      911.70      906.52     37.18 o 
 -16   0  10     1137.72     1006.86     30.32 o 
 -14   0  10       66.55       47.51      9.00 o 
 -12   0  10     2117.56     2144.55     49.04 o 
 -10   0  10       53.36       56.24      7.52 o 
  -8   0  10      241.21      176.93     11.53 o 
  -6   0  10     2831.23     3122.51     52.18 o 
  -4   0  10       43.46       31.67     10.52 o 
  -2   0  10     1328.05     1309.81     41.95 o 
   0   0  10    22043.86    22505.04    392.90 o 
   2   0  10     3909.87     3845.33     69.17 o 
   4   0  10      911.56      874.80     47.02 o 
   6   0  10      608.35      559.81     19.36 o 
   8   0  10      412.89      331.29     33.64 o 
  10   0  10      494.66      406.73     24.93 o 
  12   0  10       15.54       -7.50     10.15 o 
  14   0  10      234.43      179.47     19.51 o 
  16   0  10      169.65      143.64     19.95 o 
  18   0  10      195.17      172.45     22.13 o 
  20   0  10       32.97        5.17     14.98 o 
  22   0  10       27.59       29.39     17.95 o 
  24   0  10        6.26       18.72     16.96 o 
 -33   1  10        0.04      -10.58     11.62 o 
 -31   1  10        0.00        7.24     12.49 o 
 -29   1  10       41.19       31.23     12.35 o 
 -27   1  10       18.24       -2.73      9.46 o 
 -25   1  10       83.11       82.40     12.43 o 
 -23   1  10      144.46      137.61     13.66 o 
 -21   1  10      618.81      587.96     19.29 o 
 -19   1  10      109.88      125.59     12.63 o 
 -17   1  10      287.36      271.37     13.94 o 
 -15   1  10      102.15      109.07      7.61 o 
 -13   1  10      135.45      138.77      8.08 o 
 -11   1  10       12.56        5.48      4.39 o 
  -9   1  10      247.28      197.48     13.66 o 
  -7   1  10      108.17      110.71      7.23 o 
  -5   1  10        7.50       23.20      5.51 o 
  -3   1  10      165.49      179.57      8.64 o 
  -1   1  10      155.96      196.16     10.42 o 
   1   1  10       23.56       50.29      6.99 o 
   3   1  10      143.82      170.43      7.82 o 
   5   1  10       93.18       77.03      6.41 o 
   7   1  10      139.25      123.05      7.66 o 
   9   1  10        1.42        1.99      7.33 o 
  11   1  10       39.94       39.80      9.06 o 
  13   1  10       76.41       68.19     11.13 o 
  15   1  10       51.54       47.13     10.42 o 
  17   1  10        3.18        3.43      9.08 o 
  19   1  10        3.07        1.56      9.51 o 
  21   1  10       35.90       48.85     14.09 o 
  23   1  10       93.26      139.76     21.35 o 
  25   1  10       45.58       32.51     21.87 o 
 -32   2  10       64.87       60.30     17.68 o 
 -30   2  10        5.12       -9.35      9.35 o 
 -28   2  10        3.45        9.30     10.47 o 
 -26   2  10       14.20       18.85     10.24 o 
 -24   2  10      104.25      106.31     12.79 o 
 -22   2  10        0.08        1.51      8.00 o 
 -20   2  10      984.78     1075.27     25.60 o 
 -18   2  10     2184.38     2220.74     38.88 o 
 -16   2  10        2.19       -1.41      5.28 o 
 -14   2  10       19.40       21.97      6.13 o 
 -12   2  10      227.18      224.48      9.45 o 
 -10   2  10        1.78        0.81      4.69 o 
  -8   2  10      877.49     1011.03     19.78 o 
  -6   2  10     3033.59     3170.59     41.65 o 
  -4   2  10      311.22      264.92     10.70 o 
  -2   2  10     1620.71     1616.94     26.19 o 
   0   2  10      952.98      953.18     18.23 o 
   2   2  10      113.81      100.41      7.42 o 
   4   2  10      379.18      346.13     10.70 o 
   6   2  10       89.79       83.14      6.97 o 
   8   2  10       18.77        5.96      6.04 o 
  10   2  10      390.35      334.94     13.38 o 
  12   2  10       27.88       40.27      8.33 o 
  14   2  10      109.30       88.24     11.61 o 
  16   2  10       12.68        3.87      8.87 o 
  18   2  10       50.42       31.69     10.78 o 
  20   2  10        3.52       10.38     10.53 o 
  22   2  10       27.77       25.38     11.95 o 
  24   2  10       13.13       18.39     16.68 o 
 -31   3  10        1.37       -1.23     13.89 o 
 -29   3  10       18.69       28.68     13.53 o 
 -27   3  10       63.57       97.87     15.90 o 
 -25   3  10       11.18       10.85     14.03 o 
 -23   3  10       21.06       13.88      8.26 o 
 -21   3  10      450.67      406.28     16.61 o 
 -19   3  10      139.67      134.23     11.72 o 
 -17   3  10      775.62      782.10     17.91 o 
 -15   3  10       63.03       55.95      7.04 o 
 -13   3  10      148.92      151.50      8.57 o 
 -11   3  10      487.97      454.64     15.97 o 
  -9   3  10       75.63       79.29      6.66 o 
  -7   3  10        6.16        7.22      6.95 o 
  -5   3  10      310.43      341.16     12.17 o 
  -3   3  10      587.87      557.30     13.30 o 
  -1   3  10       28.03       29.13      5.49 o 
   1   3  10      847.20      853.09     16.87 o 
   3   3  10       40.40       35.73      6.02 o 
   5   3  10        0.01       -2.13      4.50 o 
   7   3  10       69.66       68.15      7.33 o 
   9   3  10       19.04        8.74      5.66 o 
  11   3  10      150.86      161.54     10.70 o 
  13   3  10       71.53       66.35      9.31 o 
  15   3  10       26.91       21.38      9.23 o 
  17   3  10      159.08      198.11     15.78 o 
  19   3  10       75.18       66.38     12.40 o 
  21   3  10       38.75       19.32     10.91 o 
  23   3  10      116.04      100.42     15.62 o 
 -30   4  10        0.63       -5.28     13.50 o 
 -28   4  10       32.17       12.86     18.59 o 
 -26   4  10       27.49       37.71     12.57 o 
 -24   4  10       13.32       10.07      9.59 o 
 -22   4  10        2.98       -1.87      8.36 o 
 -20   4  10        5.90        9.53      7.97 o 
 -18   4  10     2145.57     2160.24     35.49 o 
 -16   4  10      237.21      240.68     10.96 o 
 -14   4  10      101.58       73.87      7.30 o 
 -12   4  10        2.62       -4.89      4.89 o 
 -10   4  10      347.88      360.07     14.12 o 
  -8   4  10      647.02      673.19     19.00 o 
  -6   4  10      265.57      307.32     11.06 o 
  -4   4  10       35.65       17.03      5.21 o 
  -2   4  10       12.11       20.54      5.33 o 
   0   4  10        1.53        0.05      4.74 o 
   2   4  10      119.69      151.26      8.17 o 
   4   4  10      288.77      280.04     10.51 o 
   6   4  10        4.56        6.74      5.33 o 
   8   4  10       27.82       16.48      6.11 o 
  10   4  10      107.11      107.54      9.26 o 
  12   4  10        0.80        4.19      6.75 o 
  14   4  10      136.97      141.10     11.81 o 
  16   4  10        7.33       10.65      8.94 o 
  18   4  10       27.24       22.25     10.07 o 
  20   4  10        2.65        0.24     11.70 o 
  22   4  10       85.32       90.40     17.07 o 
 -29   5  10        0.81       -6.83     12.17 o 
 -27   5  10        4.31       -1.45      9.95 o 
 -25   5  10        3.04        6.57     11.07 o 
 -23   5  10       38.69       57.27     15.26 o 
 -21   5  10        0.36       -2.57      7.68 o 
 -19   5  10      171.65      167.44     12.56 o 
 -17   5  10     1146.18     1165.59     29.22 o 
 -15   5  10       71.43       68.20      7.76 o 
 -13   5  10      506.55      509.26     14.78 o 
 -11   5  10      503.77      526.51     13.86 o 
  -9   5  10       33.33       33.26      6.06 o 
  -7   5  10      139.11      123.55      7.21 o 
  -5   5  10      176.84      203.89      8.56 o 
  -3   5  10       71.95       72.71      6.66 o 
  -1   5  10      672.86      650.71     22.30 o 
   1   5  10      626.32      648.74     14.65 o 
   3   5  10       19.32        7.75      5.19 o 
   5   5  10      136.23      119.70      7.47 o 
   7   5  10      366.02      329.47     11.83 o 
   9   5  10      113.74      108.27      8.48 o 
  11   5  10       81.73       79.35      9.74 o 
  13   5  10      128.46      119.18     10.52 o 
  15   5  10      280.03      373.93     18.11 o 
  17   5  10      174.52      200.63     18.11 o 
  19   5  10        0.63      -10.22     10.54 o 
  21   5  10       60.94       67.66     19.14 o 
 -28   6  10       36.38       30.98     18.88 o 
 -26   6  10       30.17       42.41     11.89 o 
 -24   6  10       10.41        6.54      9.43 o 
 -22   6  10        5.21       -0.84      7.31 o 
 -20   6  10        6.94        0.94      6.41 o 
 -18   6  10      202.04      178.78     11.19 o 
 -16   6  10       46.72       42.82      7.37 o 
 -14   6  10      596.52      557.36     16.40 o 
 -12   6  10       46.71       42.81      6.64 o 
 -10   6  10        0.14       -3.98      5.10 o 
  -8   6  10       26.33       20.78      5.66 o 
  -6   6  10       18.70       21.63      6.13 o 
  -4   6  10       38.97       48.69      7.05 o 
  -2   6  10        4.28       13.88      6.36 o 
   0   6  10      652.58      654.38     16.42 o 
   2   6  10      375.50      375.43     13.23 o 
   4   6  10        4.18       -2.64      5.72 o 
   6   6  10       23.45       22.87      7.83 o 
   8   6  10      275.71      273.85     22.43 o 
  10   6  10      259.03      225.20     15.79 o 
  12   6  10       55.02       56.52     11.48 o 
  14   6  10       52.83       66.82     21.12 o 
  16   6  10       20.83       37.04     11.23 o 
  18   6  10       47.03       47.70     16.55 o 
  20   6  10        0.89        2.84     15.14 o 
 -27   7  10        0.05       -9.74     22.81 o 
 -25   7  10       27.17       10.01     11.21 o 
 -23   7  10        8.55       -1.12      8.31 o 
 -21   7  10        0.67       11.36      7.35 o 
 -19   7  10       43.87       30.53      7.73 o 
 -17   7  10      535.06      482.34     17.56 o 
 -15   7  10       57.73       70.30      8.44 o 
 -13   7  10      118.65      127.29      9.45 o 
 -11   7  10      179.28      155.09      9.56 o 
  -9   7  10       43.72       51.87      7.13 o 
  -7   7  10       93.71      100.90      9.18 o 
  -5   7  10      491.50      551.74     17.32 o 
  -3   7  10        3.28        8.79      7.66 o 
  -1   7  10      263.20      268.08     13.03 o 
   1   7  10      109.09      135.94     10.66 o 
   3   7  10       66.82       71.30      9.25 o 
   5   7  10      225.08      229.47     12.91 o 
   7   7  10      311.00      280.98     14.25 o 
   9   7  10       97.58      102.95     12.65 o 
  11   7  10       67.12       55.11     11.17 o 
  13   7  10        1.54        2.22     10.01 o 
  15   7  10      307.42      367.14     20.84 o 
  17   7  10       33.97       17.34     13.00 o 
  19   7  10       29.46       35.83     16.31 o 
 -24   8  10        3.96       -8.72      8.72 o 
 -22   8  10        5.06        8.84      8.73 o 
 -20   8  10        4.01       -8.48     11.54 o 
 -18   8  10        9.10        9.61      6.18 o 
 -16   8  10       94.29       86.44      9.57 o 
 -14   8  10      101.03      107.13      8.96 o 
 -12   8  10       26.07       29.33      6.86 o 
 -10   8  10      181.72      164.44      9.99 o 
  -8   8  10       68.00       85.90      8.49 o 
  -6   8  10       11.90        4.68      6.59 o 
  -4   8  10      328.32      353.30     13.92 o 
  -2   8  10      541.25      569.05     17.37 o 
   0   8  10       15.61       15.38      7.19 o 
   2   8  10        0.96        1.35      6.77 o 
   4   8  10      132.39      138.49     12.14 o 
   6   8  10       75.83       70.23      9.58 o 
   8   8  10        0.20       -1.65      7.06 o 
  10   8  10        4.51        1.03      9.10 o 
  12   8  10        0.48       -2.58     10.01 o 
  14   8  10        0.72        0.13      9.97 o 
  16   8  10       19.50       12.57     11.53 o 
 -21   9  10        0.04       -0.62      7.20 o 
 -19   9  10        5.69        3.88      7.83 o 
 -17   9  10        9.45        2.80      6.17 o 
 -15   9  10        3.26       -8.38      8.38 o 
 -13   9  10       80.37       76.64      8.38 o 
 -11   9  10      237.94      230.76     11.23 o 
  -9   9  10      196.99      182.18     11.07 o 
  -7   9  10      276.36      271.81     12.60 o 
  -5   9  10      329.22      350.77     14.05 o 
  -3   9  10        5.71        5.73      7.15 o 
  -1   9  10        5.62       -6.43      6.43 o 
   1   9  10       44.78       51.69      8.22 o 
   3   9  10       39.04       72.55     10.30 o 
   5   9  10        6.09        4.92     10.44 o 
   7   9  10        6.19       -8.64      8.64 o 
   9   9  10        7.61       23.13      8.63 o 
  11   9  10       61.76       72.67     15.69 o 
  13   9  10      200.61      224.00     20.58 o 
 -18  10  10       17.05       11.18      7.58 o 
 -16  10  10       12.20       24.24      7.49 o 
 -14  10  10        1.22       -4.80      7.30 o 
 -12  10  10       23.47       33.47      8.18 o 
 -10  10  10        0.52       20.76      7.91 o 
  -8  10  10        4.72       10.95      6.67 o 
  -6  10  10       58.54       51.55      7.73 o 
  -4  10  10        5.66       -4.82      6.00 o 
  -2  10  10      105.92       98.29      9.32 o 
   0  10  10       36.72       57.33      9.42 o 
   2  10  10        0.11        7.67      7.94 o 
   4  10  10        0.01        4.24      7.11 o 
   6  10  10        0.28       -1.83      7.12 o 
   8  10  10        0.12       11.66     10.09 o 
  10  10  10        1.26        6.86      9.33 o 
 -13  11  10       11.91       11.48     10.12 o 
 -11  11  10       23.58       16.20     12.50 o 
  -9  11  10        7.43        9.55      7.14 o 
  -7  11  10        0.83       16.41      7.41 o 
  -5  11  10        0.00        2.57      7.38 o 
  -3  11  10       12.94       12.88      7.46 o 
  -1  11  10       70.13       93.45     12.61 o 
   1  11  10        0.25       -5.09     11.09 o 
   3  11  10       45.30       88.19      9.91 o 
   5  11  10        5.95        4.32      9.66 o 
 -33   1  11       26.12        9.10     23.12 o 
 -31   1  11       21.69       12.22     12.79 o 
 -29   1  11       89.65      124.07     15.58 o 
 -27   1  11       34.68       64.53     12.58 o 
 -25   1  11      146.12      142.42     14.47 o 
 -23   1  11      362.92      316.00     17.89 o 
 -21   1  11      248.13      272.51     16.38 o 
 -19   1  11      188.70      163.07     13.47 o 
 -17   1  11      186.20      153.14     12.13 o 
 -15   1  11      162.80      104.42      9.18 o 
 -13   1  11      578.82      663.47     17.11 o 
 -11   1  11     1456.80     1539.72     42.39 o 
  -9   1  11      234.02      234.23     10.65 o 
  -7   1  11     1692.84     1684.93     27.63 o 
  -5   1  11     2231.51     2182.65     30.53 o 
  -3   1  11     1758.91     1865.90     29.78 o 
  -1   1  11     1342.28     1394.95     25.03 o 
   1   1  11        6.97       -0.21      5.54 o 
   3   1  11     1419.13     1433.49     22.46 o 
   5   1  11     1822.97     1853.97     26.96 o 
   7   1  11     1056.21     1110.43     23.36 o 
   9   1  11      701.66      592.54     21.26 o 
  11   1  11     1762.85     1726.98     45.80 o 
  13   1  11      303.33      271.70     16.67 o 
  15   1  11      104.19       97.19     12.49 o 
  17   1  11       46.29       64.32     18.62 o 
  19   1  11        7.88       14.56     10.84 o 
  21   1  11        0.05        9.84     11.23 o 
  23   1  11        0.00      -10.74     10.74 o 
 -32   2  11       31.36       44.69     16.74 o 
 -30   2  11        1.30       -8.90     13.58 o 
 -28   2  11        0.01       -0.88     10.25 o 
 -26   2  11       40.10       39.50     11.29 o 
 -24   2  11       73.24       53.66     13.47 o 
 -22   2  11      498.58      510.95     19.02 o 
 -20   2  11       94.24      115.97     13.76 o 
 -18   2  11        6.42       -4.57      8.34 o 
 -16   2  11       69.43       49.82      8.43 o 
 -14   2  11      618.80      600.79     15.39 o 
 -12   2  11      176.67      210.31      9.69 o 
 -10   2  11      120.97      107.59      7.73 o 
  -8   2  11      391.46      419.46     13.33 o 
  -6   2  11      642.02      672.35     17.00 o 
  -4   2  11      716.62      773.69     17.79 o 
  -2   2  11       47.77       40.02      6.87 o 
   0   2  11       39.63       66.20      7.04 o 
   2   2  11       79.23      104.69      7.98 o 
   4   2  11      903.73      857.61     17.16 o 
   6   2  11      964.49      933.48     19.71 o 
   8   2  11        1.68       -1.24      6.51 o 
  10   2  11     1120.54     1171.67     27.15 o 
  12   2  11      841.29      828.93     25.85 o 
  14   2  11       13.12        5.23      9.10 o 
  16   2  11        0.12        8.15      9.67 o 
  18   2  11      229.99      224.75     17.39 o 
  20   2  11        1.25        6.67     11.31 o 
  22   2  11        5.82        1.51     11.63 o 
 -31   3  11        3.57       -2.27     30.80 o 
 -29   3  11       10.63       16.19     13.47 o 
 -27   3  11       45.14       24.35     22.59 o 
 -25   3  11      103.39       92.79     16.92 o 
 -23   3  11       90.81       99.23     12.45 o 
 -21   3  11       30.89       34.71      9.17 o 
 -19   3  11     1260.76     1360.31     29.90 o 
 -17   3  11      101.29       84.62     10.44 o 
 -15   3  11       63.69       59.73      7.55 o 
 -13   3  11      294.36      347.15     12.25 o 
 -11   3  11      125.59      133.77      8.38 o 
  -9   3  11       36.77       23.63      8.06 o 
  -7   3  11        1.75        4.25      5.23 o 
  -5   3  11       20.02       18.80      5.97 o 
  -3   3  11      684.60      735.37     15.96 o 
  -1   3  11      415.00      392.67     12.23 o 
   1   3  11      739.29      767.95     16.78 o 
   3   3  11       45.00       37.21      6.61 o 
   5   3  11      178.39      225.83      9.94 o 
   7   3  11        4.62       -0.91      5.78 o 
   9   3  11        0.12        1.64      6.35 o 
  11   3  11      488.11      434.62     15.94 o 
  13   3  11        1.12       10.38      8.91 o 
  15   3  11      438.39      446.31     20.75 o 
  17   3  11        0.40       14.21     10.32 o 
  19   3  11       19.95       12.43     11.03 o 
  21   3  11       21.29       42.08     15.51 o 
  23   3  11       27.21        4.48     18.91 o 
 -30   4  11        0.01      -12.88     12.88 o 
 -28   4  11        7.61        2.82     12.05 o 
 -26   4  11       37.44       13.95     12.81 o 
 -24   4  11        1.84        8.48      9.78 o 
 -22   4  11      206.54      218.99     15.71 o 
 -20   4  11      114.55      113.19     13.15 o 
 -18   4  11      179.94      198.24     13.27 o 
 -16   4  11      144.00      160.91     15.67 o 
 -14   4  11        2.50       -2.08      5.76 o 
 -12   4  11       60.87       34.60      6.34 o 
 -10   4  11      361.50      345.17     13.14 o 
  -8   4  11      414.40      377.11     12.89 o 
  -6   4  11     1744.77     1812.31     26.79 o 
  -4   4  11      296.22      341.00     11.30 o 
  -2   4  11      133.49      147.47      8.50 o 
   0   4  11      198.25      160.68      8.82 o 
   2   4  11      103.91      119.24      8.52 o 
   4   4  11       48.29       39.11      6.75 o 
   6   4  11      137.84      135.11      9.02 o 
   8   4  11      236.13      173.01     10.74 o 
  10   4  11       61.49       51.39      8.60 o 
  12   4  11      150.28      131.53     11.14 o 
  14   4  11        2.40       12.00      9.08 o 
  16   4  11        3.30       15.15      9.49 o 
  18   4  11       11.66       16.49     12.25 o 
  20   4  11        0.31        0.62     11.81 o 
  22   4  11        8.42       12.58     13.47 o 
 -29   5  11       14.93       15.42     14.35 o 
 -27   5  11        0.35        6.35     12.16 o 
 -25   5  11        0.79       -7.03     13.50 o 
 -23   5  11        5.98       14.91     12.67 o 
 -21   5  11        2.03       -7.49      7.49 o 
 -19   5  11      110.89       99.90     10.98 o 
 -17   5  11       33.88       50.87      8.60 o 
 -15   5  11      240.85      265.57     11.77 o 
 -13   5  11      219.78      178.64      9.67 o 
 -11   5  11      192.92      198.79     11.08 o 
  -9   5  11      970.38      934.23     28.44 o 
  -7   5  11      258.52      268.58     10.17 o 
  -5   5  11       84.06      105.77      8.56 o 
  -3   5  11      804.00      820.92     19.74 o 
  -1   5  11       82.96       71.77      7.96 o 
   1   5  11       25.63       21.59      5.94 o 
   3   5  11       23.21       21.98      6.06 o 
   5   5  11      481.73      455.78     13.67 o 
   7   5  11      256.34      216.13     10.61 o 
   9   5  11      551.27      529.01     17.91 o 
  11   5  11      964.36      892.58     22.17 o 
  13   5  11      213.21      233.39     21.25 o 
  15   5  11       55.14       83.96     27.44 o 
  17   5  11       20.58       22.47     12.27 o 
  19   5  11       52.43       21.17     32.54 o 
  21   5  11        6.85        8.65     15.94 o 
 -28   6  11        1.43      -10.33     12.63 o 
 -26   6  11       29.46       20.82     13.78 o 
 -24   6  11        1.09        2.57      9.32 o 
 -22   6  11        1.72       -7.00      8.74 o 
 -20   6  11        5.70       13.62      8.09 o 
 -18   6  11      233.28      247.56     14.04 o 
 -16   6  11       13.09        8.18      6.63 o 
 -14   6  11       96.75      107.37      8.72 o 
 -12   6  11        7.05       -1.44      5.80 o 
 -10   6  11      199.17      184.61      9.65 o 
  -8   6  11      361.05      358.01     12.88 o 
  -6   6  11      916.71      931.30     20.14 o 
  -4   6  11      621.71      671.95     17.14 o 
  -2   6  11      236.34      249.70     14.00 o 
   0   6  11      484.46      486.49     15.21 o 
   2   6  11       19.50       17.99      6.76 o 
   4   6  11        6.43        4.11      7.45 o 
   6   6  11      108.94      156.50     12.34 o 
   8   6  11        2.12       -7.38      7.38 o 
  10   6  11        0.43        8.07      9.43 o 
  12   6  11       22.30       32.22     10.53 o 
  14   6  11      124.89      150.69     15.71 o 
  16   6  11        2.34       -2.69     13.07 o 
  18   6  11       70.88       89.24     19.87 o 
 -25   7  11        5.21       -6.00     11.00 o 
 -23   7  11       31.33       33.75     11.92 o 
 -21   7  11       30.24       31.11      9.79 o 
 -19   7  11        0.89       10.54      8.65 o 
 -17   7  11        1.24        1.42      7.71 o 
 -15   7  11        4.62        0.64      7.79 o 
 -13   7  11      122.75      103.48      9.34 o 
 -11   7  11      296.65      313.40     13.15 o 
  -9   7  11      283.91      255.37     12.82 o 
  -7   7  11      161.11      146.57     10.61 o 
  -5   7  11      372.23      390.55     15.37 o 
  -3   7  11      336.73      349.38     14.70 o 
  -1   7  11       31.40       27.08      8.25 o 
   1   7  11        4.43       -2.39      7.37 o 
   3   7  11       73.50       77.14      9.83 o 
   5   7  11       45.56       32.63      9.13 o 
   7   7  11       81.51       68.33     10.07 o 
   9   7  11       77.94       71.23     11.89 o 
  11   7  11       84.28       79.86     12.55 o 
  13   7  11       17.31       17.87     10.75 o 
  15   7  11       54.76       72.90     21.27 o 
  17   7  11       38.43       12.67     15.65 o 
 -24   8  11        1.29       -2.47     17.01 o 
 -22   8  11       16.94        8.41     11.09 o 
 -20   8  11       29.41       19.03      8.05 o 
 -18   8  11       12.28       16.93      7.64 o 
 -16   8  11        2.45        9.43      7.09 o 
 -14   8  11       48.46       34.73      7.87 o 
 -12   8  11       54.81       55.63      7.95 o 
 -10   8  11       83.24       74.30      8.42 o 
  -8   8  11       38.27       38.62      9.54 o 
  -6   8  11       22.58       38.90      7.83 o 
  -4   8  11       18.25        8.08      7.21 o 
  -2   8  11        6.57       12.56      7.06 o 
   0   8  11       17.69       41.32      8.32 o 
   2   8  11      301.36      295.78     14.47 o 
   4   8  11      133.32      146.09     13.16 o 
   6   8  11        1.62       -7.24      7.24 o 
   8   8  11        2.45       -6.51      8.37 o 
  10   8  11        1.27       -0.94      9.02 o 
  12   8  11       27.42       23.35     11.33 o 
  14   8  11       71.59       74.20     13.21 o 
 -21   9  11        0.07       -1.47      9.01 o 
 -19   9  11        0.43       -0.88      7.35 o 
 -17   9  11       20.04       41.48      8.45 o 
 -15   9  11       41.80       72.99      9.46 o 
 -13   9  11        4.10       -0.69      6.47 o 
 -11   9  11       77.04       95.57      9.15 o 
  -9   9  11       68.55       80.97     10.18 o 
  -7   9  11       30.18       36.57      9.15 o 
  -5   9  11       99.90       82.63      9.32 o 
  -3   9  11       37.68       12.99      8.36 o 
  -1   9  11        0.77       -6.56      6.56 o 
   1   9  11       46.82       50.17      8.87 o 
   3   9  11       52.38       36.89      9.75 o 
   5   9  11        0.03       -3.74      7.27 o 
   7   9  11        0.13        1.05      7.98 o 
   9   9  11        2.54       13.90     10.00 o 
  11   9  11        0.73       10.74     10.23 o 
 -16  10  11       29.78       32.49     10.49 o 
 -14  10  11       30.71       20.99      8.59 o 
 -12  10  11       43.70       47.41      9.10 o 
 -10  10  11       64.86       76.29      9.22 o 
  -8  10  11       21.30       17.18      7.26 o 
  -6  10  11       12.55        1.90      6.74 o 
  -4  10  11        7.88        3.39      6.88 o 
  -2  10  11       35.76       27.47      8.25 o 
   0  10  11       63.81      104.76     11.39 o 
   2  10  11       41.43       31.08      9.77 o 
   4  10  11       15.31       11.62      9.95 o 
   6  10  11       40.04       42.67      9.33 o 
   8  10  11       46.59       72.93     12.51 o 
  -9  11  11       50.55       73.47     10.42 o 
  -7  11  11       62.04       80.46     11.03 o 
  -5  11  11       26.14       29.80      9.02 o 
  -3  11  11        1.74       15.20      8.10 o 
  -1  11  11        1.40        7.34      9.39 o 
   1  11  11        1.42       11.68      8.39 o 
 -32   0  12       26.04       90.53     22.70 o 
 -30   0  12        0.23        3.84     15.11 o 
 -28   0  12       44.22       40.70     28.43 o 
 -26   0  12        9.00        0.41     14.02 o 
 -24   0  12       10.91        1.45     16.60 o 
 -22   0  12      237.94      207.67     22.09 o 
 -20   0  12      279.35      306.58     24.18 o 
 -18   0  12      667.38      622.02     31.94 o 
 -16   0  12      109.39       99.43     45.97 o 
 -14   0  12      249.09      255.26     21.04 o 
 -12   0  12     1488.53     1404.52     94.84 o 
 -10   0  12      993.45      932.13     29.28 o 
  -8   0  12     1316.28     1329.04     30.60 o 
  -6   0  12      776.26      723.94     27.50 o 
  -4   0  12     8715.65     8903.45    122.14 o 
  -2   0  12      233.69      183.58     15.09 o 
   0   0  12     3722.24     3549.65    100.10 o 
   2   0  12     1483.74     1664.53     40.98 o 
   4   0  12       32.49       16.72     11.74 o 
   6   0  12       60.33       54.28     13.96 o 
   8   0  12      196.39      191.84     20.44 o 
  10   0  12     1402.41     1240.69     64.81 o 
  12   0  12      157.74      139.02     48.65 o 
  14   0  12      401.05      367.31     27.84 o 
  16   0  12       26.57        9.49     23.28 o 
  18   0  12        0.78       -0.90     15.01 o 
  20   0  12       36.10       33.37     17.77 o 
  22   0  12        0.46       19.37     17.72 o 
 -31   1  12        3.16        3.45     12.63 o 
 -29   1  12        0.48        8.13     11.65 o 
 -27   1  12        8.68       -9.57      9.57 o 
 -25   1  12        0.63       10.75      9.32 o 
 -23   1  12       41.62       22.55     15.71 o 
 -21   1  12       22.55       29.46      9.90 o 
 -19   1  12      127.91      131.06     13.02 o 
 -17   1  12       40.65       42.70      9.95 o 
 -15   1  12       44.22       39.61     10.02 o 
 -13   1  12        9.06       -2.41      7.82 o 
 -11   1  12       25.14       12.49      5.62 o 
  -9   1  12       13.13       -2.01      5.19 o 
  -7   1  12      286.85      250.47     11.32 o 
  -5   1  12      270.34      287.04     13.70 o 
  -3   1  12       14.18        8.02      7.44 o 
  -1   1  12      949.82      981.52     28.85 o 
   1   1  12       20.17       24.66      6.84 o 
   3   1  12      222.71      215.89     10.81 o 
   5   1  12       74.71       66.39      8.93 o 
   7   1  12      117.26      108.14     11.80 o 
   9   1  12      173.27      170.12     14.11 o 
  11   1  12      102.46       85.60     22.49 o 
  13   1  12      226.51      222.21     15.85 o 
  15   1  12      193.80      202.03     16.21 o 
  17   1  12      234.08      257.51     18.57 o 
  19   1  12      160.15      173.53     17.10 o 
  21   1  12       75.01       60.80     14.56 o 
  23   1  12        6.61       28.71     27.72 o 
 -32   2  12        8.78       -5.08     13.78 o 
 -30   2  12        9.13       10.89     13.51 o 
 -28   2  12       34.93       23.36     11.89 o 
 -26   2  12       92.78      103.31     13.72 o 
 -24   2  12       79.32       82.47     12.76 o 
 -22   2  12      417.71      422.75     20.29 o 
 -20   2  12        9.95        6.99      9.51 o 
 -18   2  12      423.10      384.50     18.30 o 
 -16   2  12      233.44      179.16     14.04 o 
 -14   2  12      237.05      187.93     15.54 o 
 -12   2  12       12.72        6.54      5.63 o 
 -10   2  12        2.81       -5.21      5.21 o 
  -8   2  12       94.86       86.07      7.91 o 
  -6   2  12      780.88      819.24     19.11 o 
  -4   2  12     1015.31     1011.64     22.25 o 
  -2   2  12       41.60       71.22      7.63 o 
   0   2  12     1687.17     1609.45     26.44 o 
   2   2  12     2679.24     2804.53     38.18 o 
   4   2  12      149.29      129.93      9.42 o 
   6   2  12      130.69      122.46     10.19 o 
   8   2  12      392.10      361.55     17.49 o 
  10   2  12      543.86      468.83     19.78 o 
  12   2  12       37.84       31.39     10.08 o 
  14   2  12       86.15       94.58     15.06 o 
  16   2  12       36.78       21.81     10.73 o 
  18   2  12        0.01       -9.43      9.61 o 
  20   2  12       61.45       71.96     16.81 o 
  22   2  12        0.04      -14.99     18.79 o 
 -31   3  12        7.60      -13.46     13.46 o 
 -29   3  12        0.01        1.05     12.70 o 
 -27   3  12        5.91        5.94     11.59 o 
 -25   3  12        1.41       12.05     12.21 o 
 -23   3  12      340.00      407.79     18.03 o 
 -21   3  12        0.82       -3.27      8.85 o 
 -19   3  12      110.47      145.17     15.80 o 
 -17   3  12        5.07       -8.61      8.61 o 
 -15   3  12      275.14      281.39     15.57 o 
 -13   3  12      122.52      111.45      8.72 o 
 -11   3  12      114.78      107.91      8.43 o 
  -9   3  12      273.43      300.64     12.28 o 
  -7   3  12       37.60       39.50      7.29 o 
  -5   3  12     2065.47     2087.61     33.19 o 
  -3   3  12       75.94       60.52      7.64 o 
  -1   3  12      899.02      912.82     22.48 o 
   1   3  12      529.69      528.30     14.96 o 
   3   3  12      758.51      752.45     18.99 o 
   5   3  12       71.07       70.87      8.05 o 
   7   3  12        5.77        1.08      6.81 o 
   9   3  12        8.00       31.10      8.79 o 
  11   3  12        0.02        0.39      8.25 o 
  13   3  12      101.73      110.88     12.93 o 
  15   3  12       85.92       90.06     13.15 o 
  17   3  12      186.74      226.13     25.37 o 
  19   3  12      132.15       99.24     14.73 o 
  21   3  12       58.29       53.26     18.79 o 
 -30   4  12       15.63        0.77     26.99 o 
 -28   4  12        4.90       -1.33     12.37 o 
 -26   4  12       70.19       82.46     17.40 o 
 -24   4  12      169.71      190.20     16.12 o 
 -22   4  12      148.15      163.99     14.74 o 
 -20   4  12      267.32      244.89     18.94 o 
 -18   4  12        5.88        4.42      9.43 o 
 -16   4  12        0.08        1.66      7.83 o 
 -14   4  12       35.40       16.64      8.69 o 
 -12   4  12        0.01       -5.38      5.38 o 
 -10   4  12       18.82       17.51      9.12 o 
  -8   4  12      187.19      161.72      9.96 o 
  -6   4  12      875.68      952.14     19.07 o 
  -4   4  12      103.20       91.99      9.16 o 
  -2   4  12      806.44      735.81     16.95 o 
   0   4  12       22.58       21.86      6.55 o 
   2   4  12      450.68      422.66     13.62 o 
   4   4  12       82.42       77.41      8.76 o 
   6   4  12      495.41      465.57     15.73 o 
   8   4  12      416.81      370.75     15.03 o 
  10   4  12       12.20        3.28      7.76 o 
  12   4  12        2.27        7.76      8.63 o 
  14   4  12        9.29        1.34     10.39 o 
  16   4  12       62.06       78.77     12.47 o 
  18   4  12        1.76       -5.29     11.98 o 
  20   4  12       15.87        2.34     13.47 o 
 -29   5  12        2.86       15.95     13.95 o 
 -27   5  12        1.60       -1.94     12.47 o 
 -25   5  12       32.97       39.42     11.54 o 
 -23   5  12       62.80       50.69     11.28 o 
 -21   5  12       10.59       -7.85     13.13 o 
 -19   5  12       19.65       24.06      9.77 o 
 -17   5  12      316.47      347.23     16.14 o 
 -15   5  12        8.27        5.26      6.71 o 
 -13   5  12        5.20       -0.60      6.31 o 
 -11   5  12       12.84        7.16      6.23 o 
  -9   5  12      230.79      237.31     11.45 o 
  -7   5  12      697.49      673.42     25.78 o 
  -5   5  12     1629.98     1672.77     26.53 o 
  -3   5  12      315.36      326.61     11.93 o 
  -1   5  12        0.81        5.12      5.91 o 
   1   5  12      443.22      454.78     14.30 o 
   3   5  12      189.43      181.64     10.42 o 
   5   5  12       84.33       81.24      8.28 o 
   7   5  12        7.39       12.53      6.87 o 
   9   5  12      139.59      167.06     11.59 o 
  11   5  12       49.80       67.41     10.25 o 
  13   5  12        2.86        2.71     10.08 o 
  15   5  12       19.68       16.39     17.86 o 
  17   5  12       67.52       66.49     19.09 o 
  19   5  12       40.25       42.11     24.22 o 
 -28   6  12        2.63       -3.62     22.90 o 
 -26   6  12        0.02      -12.64     12.64 o 
 -24   6  12        1.58        1.25      9.37 o 
 -22   6  12        5.60       -8.95      8.95 o 
 -20   6  12       62.62       64.68     18.36 o 
 -18   6  12       46.96       48.27      9.46 o 
 -16   6  12       77.65      114.05     11.50 o 
 -14   6  12        3.18       -0.19      6.39 o 
 -12   6  12      131.94      125.04      9.26 o 
 -10   6  12       41.27       31.17      7.39 o 
  -8   6  12        0.25       -2.66      6.36 o 
  -6   6  12        0.50       -3.84      6.60 o 
  -4   6  12      227.62      227.11     11.51 o 
  -2   6  12      259.12      245.98     11.96 o 
   0   6  12       41.81       39.84      7.88 o 
   2   6  12        3.83        5.88      7.04 o 
   4   6  12       40.55       15.26     10.17 o 
   6   6  12        3.43       -5.33      8.12 o 
   8   6  12        3.60       -2.21      9.30 o 
  10   6  12       50.77       57.12     12.01 o 
  12   6  12        0.19       -0.84     10.15 o 
  14   6  12        1.97       38.75     15.56 o 
  16   6  12       13.96       49.07     17.58 o 
  18   6  12       22.57       64.19     19.12 o 
 -25   7  12        0.43       -1.96     11.16 o 
 -23   7  12        8.47       14.56     12.63 o 
 -21   7  12       19.65       30.28     10.09 o 
 -19   7  12        4.56       13.45     10.66 o 
 -17   7  12        2.76       17.98      8.91 o 
 -15   7  12        2.78        1.58      7.10 o 
 -13   7  12        4.13        2.77      6.92 o 
 -11   7  12      118.33      116.62      9.98 o 
  -9   7  12        7.29        0.25      7.39 o 
  -7   7  12       60.87       72.29      9.88 o 
  -5   7  12      252.00      262.91     13.54 o 
  -3   7  12       63.15       95.21     10.39 o 
  -1   7  12       26.24       32.00      8.71 o 
   1   7  12      148.62      148.19     12.31 o 
   3   7  12       60.69       76.88     10.83 o 
   5   7  12       22.61       13.74      8.76 o 
   7   7  12       11.90       -8.34      8.34 o 
   9   7  12       21.47       13.32     10.26 o 
  11   7  12       15.87       24.22     10.61 o 
  13   7  12        0.43       -5.41     15.97 o 
  15   7  12       45.88       47.97     17.51 o 
 -22   8  12        0.15       -5.89     15.22 o 
 -20   8  12       11.12        8.00     11.83 o 
 -18   8  12        0.24       -0.40      7.89 o 
 -16   8  12        3.04       10.50     11.16 o 
 -14   8  12        0.22        1.06      6.40 o 
 -12   8  12        0.73       -6.21      6.21 o 
 -10   8  12       85.81      112.81     10.55 o 
  -8   8  12      246.06      290.45     14.14 o 
  -6   8  12       49.57       77.15      9.54 o 
  -4   8  12        0.43        4.08      9.66 o 
  -2   8  12       48.85       52.52      9.44 o 
   0   8  12       18.53       10.65      7.92 o 
   2   8  12        5.84       14.72      8.01 o 
   4   8  12       47.61       40.46     13.97 o 
   6   8  12      132.31      137.98     12.78 o 
   8   8  12       68.38       54.72     12.08 o 
  10   8  12       18.07       17.65     11.01 o 
  12   8  12        0.91       12.22     10.75 o 
  14   8  12        9.05        3.60     13.05 o 
 -19   9  12        1.44        8.01      7.44 o 
 -17   9  12       59.09       41.71      9.92 o 
 -15   9  12       46.76       41.75      8.21 o 
 -13   9  12        7.94       -6.60      7.26 o 
 -11   9  12        4.29       -4.23      7.19 o 
  -9   9  12        0.16       -6.95      6.95 o 
  -7   9  12       11.56        9.37      7.81 o 
  -5   9  12       47.27       48.67      8.72 o 
  -3   9  12        5.80       15.00      7.61 o 
  -1   9  12       67.10       82.52     14.14 o 
   1   9  12      285.74      315.45     15.54 o 
   3   9  12      100.41      108.11     12.66 o 
   5   9  12       46.42       75.73     12.83 o 
   7   9  12      109.72      136.79     14.81 o 
   9   9  12       72.63       57.99     15.31 o 
  11   9  12      112.40      142.23     18.34 o 
 -16  10  12       12.80       14.08     11.36 o 
 -14  10  12        0.72        7.72      7.24 o 
 -12  10  12        7.91       21.21     12.61 o 
 -10  10  12       22.83       31.07      8.33 o 
  -8  10  12       59.29       71.29      9.61 o 
  -6  10  12       12.47       17.14      8.31 o 
  -4  10  12        1.77        9.25      7.18 o 
  -2  10  12        9.94       20.09      8.12 o 
   0  10  12       45.59       60.54     10.96 o 
   2  10  12       77.15       65.72     11.52 o 
   4  10  12        6.97        2.51      9.17 o 
   6  10  12        1.79       11.27      8.67 o 
 -31   1  13      145.53      151.33     35.71 o 
 -29   1  13       54.23       60.20     14.27 o 
 -27   1  13       14.99        8.91     11.30 o 
 -25   1  13        8.57        5.67      9.80 o 
 -23   1  13        0.02        3.11      9.00 o 
 -21   1  13       77.82       82.56     12.20 o 
 -19   1  13        5.54       -3.02      8.76 o 
 -17   1  13      221.88      199.68     16.83 o 
 -15   1  13      793.61      720.47     26.83 o 
 -13   1  13      662.06      573.62     28.00 o 
 -11   1  13        3.00        7.21      9.11 o 
  -9   1  13      135.91      155.20     22.79 o 
  -7   1  13      403.16      410.19     17.62 o 
  -5   1  13      317.34      307.95     23.00 o 
  -3   1  13     6307.00     6307.51     83.24 o 
  -1   1  13      204.15      208.94     14.41 o 
   1   1  13     6675.82     6571.95     86.83 o 
   3   1  13      885.07      860.57     25.41 o 
   5   1  13      194.95      146.19     14.13 o 
   7   1  13      397.39      378.42     18.44 o 
   9   1  13      409.12      353.67     18.09 o 
  11   1  13        0.82       -1.75      8.45 o 
  13   1  13      152.91      126.34     14.41 o 
  15   1  13      113.08      110.22     19.59 o 
  17   1  13       12.90        3.31     11.37 o 
  19   1  13       61.57       48.53     13.70 o 
  21   1  13       15.35       10.67     13.15 o 
 -30   2  13       11.65      -13.18     13.18 o 
 -28   2  13        9.61       -1.28     10.96 o 
 -26   2  13       44.47       66.15     17.02 o 
 -24   2  13        7.53        9.92     11.64 o 
 -22   2  13      155.44      122.62     14.20 o 
 -20   2  13       85.80       69.63     13.56 o 
 -18   2  13        0.23       -0.43     11.55 o 
 -16   2  13       62.13       39.25     13.42 o 
 -14   2  13       91.65       79.31     10.97 o 
 -12   2  13       53.90       32.45     10.32 o 
 -10   2  13        1.38       -4.58      5.83 o 
  -8   2  13      127.87      134.90      9.80 o 
  -6   2  13      626.67      701.54     18.70 o 
  -4   2  13      536.72      533.74     16.62 o 
  -2   2  13      324.62      348.30     12.96 o 
   0   2  13      613.14      746.62     19.53 o 
   2   2  13      868.41      893.73     23.27 o 
   4   2  13      542.57      565.19     18.82 o 
   6   2  13       25.28       44.75      9.82 o 
   8   2  13        0.13       -7.56      7.56 o 
  10   2  13       81.92       88.89     11.76 o 
  12   2  13      104.35      127.03     15.14 o 
  14   2  13       94.89       93.18     13.55 o 
  16   2  13       62.51       63.85     12.97 o 
  18   2  13       55.86       69.85     14.29 o 
  20   2  13        8.52        8.97     12.29 o 
 -29   3  13       42.04       15.73     17.78 o 
 -27   3  13       37.18       19.14     13.21 o 
 -25   3  13       57.69       35.03     18.97 o 
 -23   3  13      214.69      234.90     32.15 o 
 -21   3  13      111.55      131.87     19.36 o 
 -19   3  13        7.50       17.69     11.02 o 
 -17   3  13      140.53      164.95     22.12 o 
 -15   3  13       23.36        3.28      8.58 o 
 -13   3  13        1.33       -7.33      7.33 o 
 -11   3  13       16.95       18.24      7.06 o 
  -9   3  13      174.86      183.48     10.83 o 
  -7   3  13     1637.01     1695.49     30.09 o 
  -5   3  13     1115.34     1091.36     23.56 o 
  -3   3  13      996.09     1039.80     21.19 o 
  -1   3  13      162.84      161.41     10.48 o 
   1   3  13     1469.44     1344.72     26.74 o 
   3   3  13      268.03      248.63     13.73 o 
   5   3  13      203.44      182.69     11.83 o 
   7   3  13      584.65      512.18     20.68 o 
   9   3  13      408.10      419.78     19.31 o 
  11   3  13        0.03       -3.68      8.59 o 
  13   3  13       57.52       43.37     11.01 o 
  15   3  13       49.09       46.31     11.96 o 
  17   3  13      155.02      170.08     17.07 o 
  19   3  13       37.56       32.36     13.39 o 
 -30   4  13       25.48       16.66     28.93 o 
 -28   4  13        5.55       -8.04     13.15 o 
 -26   4  13        4.69        8.42     12.02 o 
 -24   4  13        5.94       22.54     13.24 o 
 -22   4  13      126.17       95.62     15.37 o 
 -20   4  13      148.15      171.19     17.16 o 
 -18   4  13      656.98      603.39     26.91 o 
 -16   4  13      447.49      440.97     19.82 o 
 -14   4  13       26.85        0.67      7.42 o 
 -12   4  13        1.10       -1.96      6.56 o 
 -10   4  13       32.35       44.91      8.13 o 
  -8   4  13        0.42       -1.84      6.46 o 
  -6   4  13      116.97      135.93      9.35 o 
  -4   4  13       15.08       -0.37      6.28 o 
  -2   4  13      498.23      507.59     15.15 o 
   0   4  13      100.00       90.67      9.37 o 
   2   4  13        9.89       -2.62      6.72 o 
   4   4  13       33.68       30.71     10.03 o 
   6   4  13      107.98       88.46     12.35 o 
   8   4  13      170.02      166.41     13.91 o 
  10   4  13        1.93       12.53     10.97 o 
  12   4  13      133.08      153.76     14.42 o 
  14   4  13       29.75       28.54     10.91 o 
  16   4  13        5.64       19.33     13.25 o 
  18   4  13        0.17       16.39     13.63 o 
 -27   5  13        4.19       -1.87     12.25 o 
 -25   5  13        0.49       -9.33      9.33 o 
 -23   5  13       18.90       32.61     12.48 o 
 -21   5  13       22.82       27.61     12.07 o 
 -19   5  13        1.14       -2.22     10.66 o 
 -17   5  13      102.39      116.83     13.37 o 
 -15   5  13      139.19      125.57     11.71 o 
 -13   5  13      150.12      138.56     10.25 o 
 -11   5  13       14.94       14.93      7.55 o 
  -9   5  13       63.29       41.80      8.16 o 
  -7   5  13      439.50      412.34     15.22 o 
  -5   5  13      248.96      268.60     12.97 o 
  -3   5  13        0.42       -3.84      6.36 o 
  -1   5  13      426.98      416.08     13.86 o 
   1   5  13      716.86      667.77     18.30 o 
   3   5  13      242.78      207.41     11.89 o 
   5   5  13      118.17       96.08     10.22 o 
   7   5  13      376.16      348.73     14.95 o 
   9   5  13      319.94      343.49     16.65 o 
  11   5  13       17.73       -8.78     12.95 o 
  13   5  13       67.55      105.99     19.60 o 
  15   5  13       10.65        5.17     15.25 o 
  17   5  13       94.40      101.19     21.98 o 
 -26   6  13        0.34       -9.53     10.73 o 
 -24   6  13        1.55        4.78      9.78 o 
 -22   6  13       10.75        4.90      9.51 o 
 -20   6  13       20.21       29.40     11.46 o 
 -18   6  13      230.12      251.46     31.00 o 
 -16   6  13      194.80      186.60     13.02 o 
 -14   6  13        7.60        5.88      7.65 o 
 -12   6  13       33.33       26.65      8.76 o 
 -10   6  13       23.05       22.49      7.56 o 
  -8   6  13       38.23       31.01      7.80 o 
  -6   6  13       95.64      120.16     10.02 o 
  -4   6  13        1.45       -6.23      6.23 o 
  -2   6  13       14.31       14.04      7.13 o 
   0   6  13       32.45       41.23      8.51 o 
   2   6  13      466.62      542.53     22.53 o 
   4   6  13      277.21      228.07     19.62 o 
   6   6  13       10.37       14.07     10.52 o 
   8   6  13       25.33       14.17     10.75 o 
  10   6  13        0.29        2.34     23.88 o 
  12   6  13        2.71       20.48     14.21 o 
  14   6  13        1.32        7.91     14.59 o 
  16   6  13        0.98      -11.43     14.76 o 
 -25   7  13        0.02       -4.09     11.93 o 
 -23   7  13       14.71       36.06     13.17 o 
 -21   7  13       64.37       92.60     28.49 o 
 -19   7  13       36.51       44.43     12.16 o 
 -17   7  13        2.51        4.53      9.78 o 
 -15   7  13       76.70       70.54     10.41 o 
 -13   7  13        9.25       -1.91      7.14 o 
 -11   7  13        1.91       -7.43      7.43 o 
  -9   7  13       38.90       32.79      8.82 o 
  -7   7  13        1.07       -7.17      7.47 o 
  -5   7  13       62.64       68.57     10.24 o 
  -3   7  13        3.41        7.47      8.00 o 
  -1   7  13       16.55       15.41      8.81 o 
   1   7  13      191.85      183.33     15.01 o 
   3   7  13       22.36       20.80     10.10 o 
   5   7  13       43.94       48.00     18.24 o 
   7   7  13        0.21       -8.41      8.92 o 
   9   7  13        3.39       -3.25      9.75 o 
  11   7  13        4.19        1.20     12.02 o 
  13   7  13       21.65       16.64     21.42 o 
 -22   8  13        5.64       -7.42     10.77 o 
 -20   8  13        2.15        3.85     11.15 o 
 -18   8  13       45.55       36.84     18.06 o 
 -16   8  13       12.39       18.26      9.03 o 
 -14   8  13        1.80       10.70      8.49 o 
 -12   8  13        0.17        1.28      7.34 o 
 -10   8  13        0.28       13.12      7.74 o 
  -8   8  13        0.62        4.30      7.52 o 
  -6   8  13       22.43       21.24      8.57 o 
  -4   8  13       12.27       19.62      8.47 o 
  -2   8  13        0.00        0.42      7.83 o 
   0   8  13       53.97       56.24      9.92 o 
   2   8  13      328.10      391.10     21.94 o 
   4   8  13      126.07      142.48     13.03 o 
   6   8  13        0.72       -9.50      9.50 o 
   8   8  13       54.11       76.41     19.26 o 
  10   8  13       21.12       14.84     11.54 o 
  12   8  13        1.41       19.67     14.69 o 
 -19   9  13        4.19       11.41     11.16 o 
 -17   9  13       23.93       27.17     10.14 o 
 -15   9  13       62.51       78.35     10.47 o 
 -13   9  13       34.79       50.39     11.32 o 
 -11   9  13       74.20       81.06     10.70 o 
  -9   9  13      180.84      204.65     18.00 o 
  -7   9  13        3.47       25.79      8.39 o 
  -5   9  13       62.57       63.67      9.56 o 
  -3   9  13        0.05       10.61      7.65 o 
  -1   9  13        6.04        7.56      8.01 o 
   1   9  13       14.00       11.38      9.60 o 
   3   9  13        0.83        7.18      9.43 o 
   5   9  13        4.91        0.80     10.45 o 
   7   9  13       13.75       33.90     11.57 o 
 -12  10  13       14.43        9.29      8.46 o 
 -10  10  13        9.44       17.87      8.44 o 
  -8  10  13        6.54       21.05      8.70 o 
  -6  10  13       16.14       18.39      8.08 o 
  -4  10  13        9.98       16.60      8.16 o 
  -2  10  13       41.15       68.77     10.18 o 
   0  10  13       22.78       40.52     11.30 o 
   2  10  13       11.21       18.46     10.04 o 
 -30   0  14       56.06       29.09     19.87 o 
 -28   0  14       46.04       72.08     20.71 o 
 -26   0  14      170.12      169.90     23.52 o 
 -24   0  14        4.73      -12.59     12.59 o 
 -22   0  14        0.32       -6.44     12.99 o 
 -20   0  14       21.94        6.22     21.91 o 
 -18   0  14        8.77       -4.82     15.56 o 
 -16   0  14      343.00      331.02     34.19 o 
 -14   0  14        0.53      -13.48     13.48 o 
 -12   0  14      366.81      415.18     35.94 o 
 -10   0  14      378.30      329.27     32.43 o 
  -8   0  14        2.49      -13.15     13.15 o 
  -6   0  14      163.48      157.57     25.75 o 
  -4   0  14      471.52      437.75     35.28 o 
  -2   0  14       83.10       75.50     21.70 o 
   0   0  14      325.31      283.03     32.65 o 
   2   0  14      557.90      521.64     29.16 o 
   4   0  14      192.82      217.27     21.69 o 
   6   0  14      484.59      456.83     28.24 o 
   8   0  14     1144.24     1206.09     46.62 o 
  10   0  14       99.58      101.78     22.85 o 
  12   0  14       13.24       20.49     15.57 o 
  14   0  14      490.23      520.32     34.43 o 
  16   0  14       63.70       61.25     19.21 o 
  18   0  14        1.05       53.55     20.17 o 
  20   0  14      119.32      153.34     25.80 o 
 -31   1  14        0.28       -0.45     14.91 o 
 -29   1  14        0.34       -5.68     11.26 o 
 -27   1  14       13.91        7.36     12.02 o 
 -25   1  14        1.68       -9.72      9.72 o 
 -23   1  14       13.63       16.27     12.27 o 
 -21   1  14       16.96       17.55      9.61 o 
 -19   1  14      155.14      154.23     16.28 o 
 -17   1  14       50.88       47.46     11.88 o 
 -15   1  14       12.23       16.05     12.55 o 
 -13   1  14        0.20       15.33     12.38 o 
 -11   1  14      110.45      120.96     17.04 o 
  -9   1  14       72.85       63.27     13.79 o 
  -7   1  14       18.10       -3.62     14.96 o 
  -5   1  14      158.12      131.56     18.52 o 
  -3   1  14       56.51       76.51     15.53 o 
  -1   1  14      217.63      235.96     18.22 o 
   1   1  14      328.24      434.86     21.87 o 
   3   1  14      113.07      100.47     12.18 o 
   5   1  14      326.96      339.15     17.99 o 
   7   1  14       65.68       37.94     10.12 o 
   9   1  14       66.60       39.43     10.64 o 
  11   1  14      198.82      215.70     16.84 o 
  13   1  14       12.41       15.58     16.71 o 
  15   1  14        0.70       -9.97      9.97 o 
  17   1  14       54.01       48.90     13.48 o 
  19   1  14       61.94       83.64     15.89 o 
 -30   2  14       53.03       59.43     17.50 o 
 -28   2  14       24.30       39.66     15.79 o 
 -26   2  14       49.49       28.64     11.95 o 
 -24   2  14       19.04       29.30     11.61 o 
 -22   2  14       40.57       40.40     21.18 o 
 -20   2  14        9.21       11.32     16.63 o 
 -18   2  14      238.97      225.13     18.44 o 
 -16   2  14        1.18       -2.71      9.91 o 
 -14   2  14        8.08        2.21     11.10 o 
 -12   2  14      232.65      155.70     17.84 o 
 -10   2  14      132.41      129.79     16.48 o 
  -8   2  14       88.34      104.99     13.33 o 
  -6   2  14       16.30       35.81     22.31 o 
  -4   2  14        4.26       12.03     11.89 o 
  -2   2  14       44.84       73.03     13.73 o 
   0   2  14      235.75      250.78     17.59 o 
   2   2  14      110.33       86.70     13.34 o 
   4   2  14        4.21       -7.50      7.50 o 
   6   2  14        7.36       -0.14      8.70 o 
   8   2  14       71.39       57.15     11.14 o 
  10   2  14       17.85       13.91      9.53 o 
  12   2  14      100.63       89.07     13.32 o 
  14   2  14       92.91       95.32     16.41 o 
  16   2  14       37.56       38.14     12.25 o 
  18   2  14        8.83       12.99     12.07 o 
 -29   3  14        0.17      -13.01     13.01 o 
 -27   3  14        2.27       -2.62     13.02 o 
 -25   3  14        6.38        8.17     12.67 o 
 -23   3  14       91.23      116.10     16.99 o 
 -21   3  14      191.31      199.89     19.20 o 
 -19   3  14        1.13       -3.67     16.75 o 
 -17   3  14      128.51      136.88     15.98 o 
 -15   3  14      130.41       98.75     13.87 o 
 -13   3  14      184.93      188.53     19.40 o 
 -11   3  14        0.85       -2.10      9.04 o 
  -9   3  14       74.51       87.18     12.94 o 
  -7   3  14      453.73      454.17     19.29 o 
  -5   3  14      752.65      809.08     25.32 o 
  -3   3  14        1.60        1.39      7.56 o 
  -1   3  14      116.31       91.92     11.03 o 
   1   3  14      356.51      370.44     18.07 o 
   3   3  14        5.32       -1.14      8.39 o 
   5   3  14      117.61       90.37     12.04 o 
   7   3  14       21.95       20.71      9.48 o 
   9   3  14       20.92        4.27      9.50 o 
  11   3  14       47.64       67.36     12.39 o 
  13   3  14        7.19       -4.79      9.97 o 
  15   3  14        0.04       -5.58     10.37 o 
  17   3  14       89.48      121.92     16.20 o 
  19   3  14       75.23       65.67     15.08 o 
 -28   4  14       13.31      -13.46     13.46 o 
 -26   4  14        0.00      -12.20     12.20 o 
 -24   4  14       47.82       36.38     13.54 o 
 -22   4  14       37.24       30.24     13.51 o 
 -20   4  14        0.00       -6.46     10.87 o 
 -18   4  14      661.65      686.50     28.89 o 
 -16   4  14       54.45       27.39     12.44 o 
 -14   4  14       72.10       48.35     15.06 o 
 -12   4  14       44.68       18.85     14.77 o 
 -10   4  14       14.36        6.72      8.96 o 
  -8   4  14      332.12      351.53     16.01 o 
  -6   4  14       13.84       13.20      7.55 o 
  -4   4  14       35.06       47.60      8.70 o 
  -2   4  14      129.50      109.67     10.34 o 
   0   4  14       28.22       28.08      9.04 o 
   2   4  14       73.25       51.56     10.62 o 
   4   4  14        5.95       19.65      8.23 o 
   6   4  14      124.43      136.62     13.27 o 
   8   4  14       61.14       64.36     11.15 o 
  10   4  14       64.92       59.53     11.87 o 
  12   4  14       67.46       60.14     11.83 o 
  14   4  14        4.15       26.70     10.95 o 
  16   4  14       45.76       44.02     15.22 o 
  18   4  14       19.90       46.48     16.43 o 
 -27   5  14        0.17       -7.07     12.89 o 
 -25   5  14        0.03       -2.23     12.15 o 
 -23   5  14        1.88       19.28     12.59 o 
 -21   5  14       22.28       29.72     12.75 o 
 -19   5  14      134.81      130.46     16.67 o 
 -17   5  14      456.42      458.31     23.96 o 
 -15   5  14      237.36      228.02     16.37 o 
 -13   5  14      133.92      131.14     15.15 o 
 -11   5  14       34.07       27.00      9.92 o 
  -9   5  14      194.78      219.98     12.60 o 
  -7   5  14      215.22      214.74     12.58 o 
  -5   5  14      135.13      113.20     12.46 o 
  -3   5  14       34.91       22.23      9.24 o 
  -1   5  14        1.83        1.63      8.29 o 
   1   5  14       60.52       48.46     10.96 o 
   3   5  14       37.04       31.47     10.41 o 
   5   5  14       10.55        2.86      8.28 o 
   7   5  14       64.14       87.40     13.99 o 
   9   5  14       70.94       52.75     16.47 o 
  11   5  14        4.28       14.13     14.87 o 
  13   5  14       23.33       41.80     16.42 o 
  15   5  14      177.40      246.75     27.97 o 
 -26   6  14        0.88       34.36     14.70 o 
 -24   6  14        2.10       -6.04     10.60 o 
 -22   6  14        4.23        0.52     12.03 o 
 -20   6  14       10.40       11.98     11.36 o 
 -18   6  14       85.86       83.60     14.36 o 
 -16   6  14        0.51       -0.68      9.98 o 
 -14   6  14        0.06       -3.10     12.54 o 
 -12   6  14       25.60       28.25      8.94 o 
 -10   6  14       44.23       44.01      8.81 o 
  -8   6  14       11.11       13.70      7.76 o 
  -6   6  14       71.95       67.69      9.43 o 
  -4   6  14       97.54       75.73     14.21 o 
  -2   6  14      194.09      187.02     13.38 o 
   0   6  14       99.42       88.37     13.29 o 
   2   6  14        7.41       -4.13     11.14 o 
   4   6  14        0.00       -2.55      9.71 o 
   6   6  14       16.05        0.90     10.96 o 
   8   6  14       22.77       23.89     18.52 o 
  10   6  14        2.30       -0.24     13.44 o 
  12   6  14        9.74        2.74     14.50 o 
  14   6  14        1.06       11.05     16.60 o 
 -23   7  14        4.76        4.45     15.95 o 
 -21   7  14       29.76       74.54     18.04 o 
 -19   7  14       10.40       13.62     13.95 o 
 -17   7  14       28.37        6.91     10.86 o 
 -15   7  14       32.65       47.51     16.85 o 
 -13   7  14        7.86       16.30      9.92 o 
 -11   7  14        8.40        2.37     10.85 o 
  -9   7  14        9.25       27.77     10.39 o 
  -7   7  14       35.80       25.80      9.43 o 
  -5   7  14       33.37       65.28     10.66 o 
  -3   7  14       13.60        4.84      9.25 o 
  -1   7  14       61.53       67.26     11.61 o 
   1   7  14       57.20       46.57     10.94 o 
   3   7  14        7.15       20.00     13.24 o 
   5   7  14        2.40       -1.72      9.54 o 
   7   7  14        4.48       20.34     18.22 o 
   9   7  14       18.29       30.89     15.76 o 
  11   7  14        1.25        4.44     14.36 o 
  13   7  14      112.84      113.97     22.49 o 
 -20   8  14        1.75      -18.04     24.49 o 
 -18   8  14        5.83       18.28     11.57 o 
 -16   8  14        0.03       -0.75     10.72 o 
 -14   8  14       56.25       68.96     15.46 o 
 -12   8  14       50.78       47.51     10.62 o 
 -10   8  14       22.76        4.83      8.77 o 
  -8   8  14       77.31       81.87     10.66 o 
  -6   8  14      148.83      149.41     12.62 o 
  -4   8  14       74.18       75.44     12.72 o 
  -2   8  14       82.13       90.53     12.51 o 
   0   8  14       65.34       50.83     11.85 o 
   2   8  14       32.09       35.31     13.06 o 
   4   8  14       60.21       84.65     13.90 o 
   6   8  14       71.40       87.05     14.44 o 
   8   8  14       40.78       36.50     23.40 o 
  10   8  14       14.75        9.92     46.73 o 
 -17   9  14        1.43       13.95     11.08 o 
 -15   9  14       25.16       11.51     14.44 o 
 -13   9  14       24.22       46.56     11.85 o 
 -11   9  14        2.16       -2.77     15.37 o 
  -9   9  14       14.65       29.51      9.18 o 
  -7   9  14       30.26       29.37      9.25 o 
  -5   9  14       21.20       31.46      9.37 o 
  -3   9  14        0.48        7.68      9.49 o 
  -1   9  14        0.04        5.56      9.69 o 
   1   9  14        2.85       -6.57      9.61 o 
   3   9  14       36.31       35.70     11.80 o 
   5   9  14       70.85       69.75     13.92 o 
  -8  10  14        4.03        8.33      8.71 o 
  -6  10  14        0.98        7.99      8.11 o 
  -4  10  14        7.40       10.24      9.98 o 
  -2  10  14       23.56       34.72     17.92 o 
 -29   1  15        0.22      -11.55     11.55 o 
 -27   1  15       43.24       59.48     21.07 o 
 -25   1  15       15.37       15.58     11.92 o 
 -23   1  15        7.01        4.88     12.75 o 
 -21   1  15       11.95       21.04     11.32 o 
 -19   1  15       24.74       12.94     10.81 o 
 -17   1  15       21.40       39.96     14.44 o 
 -15   1  15      105.18       91.57     17.42 o 
 -13   1  15     1019.38     1022.82     40.29 o 
 -11   1  15      612.01      635.38     31.61 o 
  -9   1  15       51.78       28.99     13.43 o 
  -7   1  15        0.36        2.85     11.93 o 
  -5   1  15      106.77       78.88     16.27 o 
  -3   1  15     2831.79     2899.52     74.88 o 
  -1   1  15      475.24      569.45     25.39 o 
   1   1  15        1.74       -3.75      8.88 o 
   3   1  15        0.17        3.68      9.16 o 
   5   1  15      196.48      204.87     22.33 o 
   7   1  15      161.33      161.18     14.97 o 
   9   1  15     1091.39     1125.00     33.26 o 
  11   1  15       99.18      101.90     15.81 o 
  13   1  15      101.40      122.75     15.79 o 
  15   1  15      137.69      197.71     18.06 o 
  17   1  15      105.43      144.85     17.37 o 
 -30   2  15        0.00        8.33     25.53 o 
 -28   2  15        2.39      -12.30     13.64 o 
 -26   2  15        2.76      -11.69     11.69 o 
 -24   2  15        2.70       -0.59     11.40 o 
 -22   2  15      180.63      195.98     19.83 o 
 -20   2  15        7.93        2.97     11.55 o 
 -18   2  15       22.83       11.39     11.37 o 
 -16   2  15       21.71       13.43     12.31 o 
 -14   2  15       42.14       52.72     15.04 o 
 -12   2  15      305.65      269.82     28.65 o 
 -10   2  15       42.23       50.56     14.30 o 
  -8   2  15      196.50      205.16     20.87 o 
  -6   2  15       10.08        6.11     12.93 o 
  -4   2  15      400.43      339.61     27.83 o 
  -2   2  15       26.24       25.50     11.50 o 
   0   2  15       72.49       82.97     14.07 o 
   2   2  15      118.58      101.60     12.39 o 
   4   2  15      140.18      119.87     13.38 o 
   6   2  15        2.60       18.25      9.82 o 
   8   2  15        6.84       14.39      9.91 o 
  10   2  15       47.55       39.83     11.05 o 
  12   2  15       11.78        8.41     11.17 o 
  14   2  15        0.08       15.01     11.24 o 
  16   2  15       56.03       68.12     19.26 o 
  18   2  15        1.41        8.84     13.61 o 
 -29   3  15        5.40       -0.83     13.90 o 
 -27   3  15        4.63      -11.14     12.60 o 
 -25   3  15       14.97       32.98     14.76 o 
 -23   3  15       67.16       69.91     18.03 o 
 -21   3  15       21.59       30.35     13.88 o 
 -19   3  15      468.97      513.15     26.53 o 
 -17   3  15        0.17        9.54     11.43 o 
 -15   3  15        6.82       -2.55     15.56 o 
 -13   3  15      163.70      162.10     19.06 o 
 -11   3  15       65.46       78.20     15.77 o 
  -9   3  15       87.66       73.38     15.90 o 
  -7   3  15        0.03        4.50     11.69 o 
  -5   3  15      178.04      183.38     16.29 o 
  -3   3  15     1992.30     2045.15     48.65 o 
  -1   3  15     1006.41     1005.11     42.04 o 
   1   3  15      126.86      152.20     31.07 o 
   3   3  15       15.19       15.25      9.22 o 
   5   3  15       11.82       22.06     10.06 o 
   7   3  15       10.92       21.10      9.71 o 
   9   3  15       12.48       15.55      9.99 o 
  11   3  15      146.55      161.75     15.96 o 
  13   3  15      230.11      294.52     24.48 o 
  15   3  15       11.68       17.79     12.32 o 
  17   3  15       19.62       -4.35     12.05 o 
 -28   4  15       17.87       -5.38     14.49 o 
 -26   4  15       42.97       37.54     15.18 o 
 -24   4  15       35.26       66.52     16.53 o 
 -22   4  15       91.95       98.51     20.92 o 
 -20   4  15      114.41      148.03     17.79 o 
 -18   4  15       92.02      137.57     17.07 o 
 -16   4  15       16.04       15.79     22.13 o 
 -14   4  15        5.47      -12.40     12.88 o 
 -12   4  15       54.99       34.48     16.22 o 
 -10   4  15      121.75       91.07     16.88 o 
  -8   4  15       47.29       33.37     20.33 o 
  -6   4  15      191.85      192.76     16.26 o 
  -4   4  15      645.91      539.13     29.99 o 
  -2   4  15       32.04       31.12     11.22 o 
   0   4  15        0.17       -6.09      9.53 o 
   2   4  15       37.40       24.99     11.24 o 
   4   4  15       23.05       27.28     10.05 o 
   6   4  15        9.86        2.71      9.12 o 
   8   4  15        0.11       -6.49     11.13 o 
  10   4  15        2.49       -0.66      9.87 o 
  12   4  15        8.23        5.81     10.38 o 
  14   4  15       67.04      107.91     17.84 o 
  16   4  15       87.58       90.63     18.26 o 
 -25   5  15        9.49        5.47     18.44 o 
 -23   5  15       34.68       51.22     15.11 o 
 -21   5  15       47.34       38.71     14.27 o 
 -19   5  15      431.92      421.38     24.86 o 
 -17   5  15        5.08       11.18     12.86 o 
 -15   5  15       16.20       15.56     22.96 o 
 -13   5  15      171.96      187.72     20.58 o 
 -11   5  15      112.90       78.83     14.05 o 
  -9   5  15       60.37       52.15     13.03 o 
  -7   5  15      196.78      202.03     26.65 o 
  -5   5  15       12.60        2.53      9.67 o 
  -3   5  15      264.93      283.71     20.01 o 
  -1   5  15       34.45       -0.21     10.49 o 
   1   5  15       63.14       63.13     15.06 o 
   3   5  15       12.65       22.47     11.01 o 
   5   5  15        0.22        0.73     16.77 o 
   7   5  15       36.16       42.85     19.01 o 
   9   5  15       10.07        4.09     14.09 o 
  11   5  15       41.07       36.40     19.89 o 
  13   5  15        7.39       26.75     16.53 o 
  15   5  15        3.43       -7.46     16.26 o 
 -24   6  15       27.94       36.62     15.24 o 
 -22   6  15        3.23       17.21     13.40 o 
 -20   6  15       69.45       81.96     15.87 o 
 -18   6  15      151.75      189.06     18.61 o 
 -16   6  15       20.38       22.41     25.04 o 
 -14   6  15      101.29      116.23     15.07 o 
 -12   6  15      130.71      137.11     16.24 o 
 -10   6  15       25.92       30.95     12.21 o 
  -8   6  15       20.17        5.28     10.99 o 
  -6   6  15        5.64       -0.42      9.41 o 
  -4   6  15       55.81       47.70     11.40 o 
  -2   6  15       10.36       25.06     19.18 o 
   0   6  15       44.48       39.33     16.02 o 
   2   6  15      247.67      268.57     32.98 o 
   4   6  15       84.25      101.80     21.81 o 
   6   6  15        0.48      -11.64     11.64 o 
   8   6  15        7.26       12.15     30.79 o 
  10   6  15       67.04       52.59     18.52 o 
  12   6  15        0.00       12.78     16.05 o 
 -21   7  15        0.08        7.89     15.63 o 
 -19   7  15       30.15       18.98     15.51 o 
 -17   7  15        1.75       -0.22     13.64 o 
 -15   7  15        1.32       -2.09     22.24 o 
 -13   7  15       17.02       -1.95     12.44 o 
 -11   7  15       17.82       23.53     18.52 o 
  -9   7  15      130.37      131.95     18.43 o 
  -7   7  15      138.03      132.58     15.82 o 
  -5   7  15        9.27       17.59     10.84 o 
  -3   7  15        3.49       23.42      9.84 o 
  -1   7  15       81.78      113.26     25.97 o 
   1   7  15        0.35       19.77     22.79 o 
   3   7  15       35.17       35.00     13.24 o 
   5   7  15        6.00       10.89     18.13 o 
   7   7  15        0.38        8.42     14.70 o 
   9   7  15       44.42       59.76     18.67 o 
 -18   8  15       51.47       62.21     22.96 o 
 -16   8  15        0.42        3.46     12.97 o 
 -14   8  15       46.43       65.42     16.66 o 
 -12   8  15       97.66      117.30     25.37 o 
 -10   8  15      101.06      106.96     18.19 o 
  -8   8  15       56.25       38.59     12.02 o 
  -6   8  15        7.77       14.18     10.80 o 
  -4   8  15       72.74       83.73     12.60 o 
  -2   8  15       65.19       57.48     14.18 o 
   0   8  15        4.53        7.51     14.01 o 
   2   8  15       73.72       63.74     21.81 o 
   4   8  15        0.60       -7.42     11.61 o 
   6   8  15        8.06       11.32     17.31 o 
 -13   9  15        3.08       -6.30     18.19 o 
 -11   9  15        0.00       -2.02     15.12 o 
  -9   9  15       12.79       14.12     11.48 o 
  -7   9  15       16.47       26.52     11.83 o 
  -5   9  15       13.52        8.39     17.10 o 
  -3   9  15       13.02       -0.65     10.27 o 
  -1   9  15        0.75        0.66     16.69 o 
   1   9  15        5.52       -3.81     13.46 o 
 -28   0  16        0.00       -5.29     16.83 o 
 -26   0  16       42.56       12.26     17.13 o 
 -24   0  16        6.10       -4.55     14.45 o 
 -22   0  16        9.64        8.44     20.71 o 
 -20   0  16       36.97       25.53     20.27 o 
 -18   0  16       29.50      -12.16     18.08 o 
 -16   0  16     1119.54     1179.68     65.42 o 
 -14   0  16      788.83      770.42     51.06 o 
 -12   0  16      305.26      274.37     34.19 o 
 -10   0  16        0.13      -10.85     18.30 o 
  -8   0  16       41.10       22.90     19.29 o 
  -6   0  16       11.93        9.75     18.41 o 
  -4   0  16      403.91      444.98     41.09 o 
  -2   0  16     4436.41     4575.83    150.77 o 
   0   0  16      314.07      267.48     24.56 o 
   2   0  16       55.18       42.14     17.36 o 
   4   0  16      272.39      369.18     55.55 o 
   6   0  16        5.06      -13.02     13.02 o 
   8   0  16      203.30      169.90     23.32 o 
  10   0  16      182.11      163.62     23.63 o 
  12   0  16        8.95        5.30     15.82 o 
  14   0  16       53.68       26.27     18.24 o 
  16   0  16      295.80      405.54     34.48 o 
 -29   1  16        0.38        0.96     12.56 o 
 -27   1  16       18.34        8.37     21.64 o 
 -25   1  16       49.06       58.27     22.37 o 
 -23   1  16       24.86       20.10     13.09 o 
 -21   1  16        2.99       10.08     13.18 o 
 -19   1  16        0.40       -8.25     13.15 o 
 -17   1  16       18.36       35.54     22.79 o 
 -15   1  16        1.56        9.44     13.24 o 
 -13   1  16        1.94       -1.48     12.48 o 
 -11   1  16       26.60        4.74     13.83 o 
  -9   1  16       21.01      -11.63     11.63 o 
  -7   1  16        5.41        1.90     12.98 o 
  -5   1  16       26.19       41.38     18.90 o 
  -3   1  16       22.64       51.10     16.62 o 
  -1   1  16       10.82       10.11     12.73 o 
   1   1  16       13.89        3.14      9.76 o 
   3   1  16        5.16       -1.91      9.62 o 
   5   1  16        7.39        8.50      9.38 o 
   7   1  16        6.28      -13.03     13.03 o 
   9   1  16        0.32        7.72     10.51 o 
  11   1  16        0.35       -2.55     10.42 o 
  13   1  16       21.31       15.72     12.44 o 
  15   1  16       49.30       61.05     14.54 o 
 -28   2  16        3.43        3.19     13.58 o 
 -26   2  16       19.42       26.87     15.28 o 
 -24   2  16        0.03      -11.12     11.12 o 
 -22   2  16        9.34       -4.76     11.97 o 
 -20   2  16      245.19      245.75     24.95 o 
 -18   2  16       72.60       82.57     17.49 o 
 -16   2  16      546.83      590.89     32.35 o 
 -14   2  16      257.01      197.82     21.97 o 
 -12   2  16      241.92      227.23     22.55 o 
 -10   2  16      190.11      172.73     20.92 o 
  -8   2  16       34.88       33.67     14.40 o 
  -6   2  16       10.93       20.74     14.01 o 
  -4   2  16        3.13        8.01     10.93 o 
  -2   2  16      288.47      246.86     19.40 o 
   0   2  16      110.13      132.58     22.65 o 
   2   2  16       21.61        9.88      9.36 o 
   4   2  16       16.54       23.27     10.28 o 
   6   2  16       66.21       71.21     12.64 o 
   8   2  16      213.10      173.29     16.11 o 
  10   2  16       67.34       79.93     13.63 o 
  12   2  16        4.11       -9.66      9.66 o 
  14   2  16       54.07       58.49     14.33 o 
  16   2  16      376.59      444.34     25.45 o 
 -27   3  16       12.15        8.30     23.97 o 
 -25   3  16       35.76       56.11     15.95 o 
 -23   3  16       48.02       62.23     16.09 o 
 -21   3  16       16.95        8.15     12.77 o 
 -19   3  16       50.32       95.71     19.30 o 
 -17   3  16      491.71      475.67     34.13 o 
 -15   3  16       69.30       76.34     16.96 o 
 -13   3  16        4.75      -11.03     11.03 o 
 -11   3  16        7.81       -5.18     18.24 o 
  -9   3  16        0.03      -11.21     11.21 o 
  -7   3  16      108.25      113.69     18.74 o 
  -5   3  16       56.20       50.55     12.86 o 
  -3   3  16       22.46       10.69     11.46 o 
  -1   3  16        0.01        5.59     11.13 o 
   1   3  16       41.27       33.77     12.27 o 
   3   3  16        4.69       10.23      9.84 o 
   5   3  16       17.72       25.87     10.37 o 
   7   3  16       22.70        7.00     10.28 o 
   9   3  16        6.29        6.14     10.08 o 
  11   3  16       14.20        0.96     10.70 o 
  13   3  16       16.38       20.13     12.12 o 
  15   3  16       46.44       81.79     15.55 o 
 -26   4  16        1.88        7.49     18.95 o 
 -24   4  16       13.87       -3.94     13.90 o 
 -22   4  16        1.79      -10.48     11.73 o 
 -20   4  16      163.27      198.86     20.29 o 
 -18   4  16       17.52        0.24     13.87 o 
 -16   4  16       43.58       25.36     15.38 o 
 -14   4  16       22.36       16.04     13.70 o 
 -12   4  16       67.70       32.67     15.01 o 
 -10   4  16      245.56      221.70     21.84 o 
  -8   4  16       15.86        4.76     10.78 o 
  -6   4  16       28.57       22.48     16.60 o 
  -4   4  16       25.14       27.99     11.85 o 
  -2   4  16      122.77      151.12     15.96 o 
   0   4  16      222.47      267.33     18.83 o 
   2   4  16        8.47       22.12     11.44 o 
   4   4  16       22.05        8.91      9.49 o 
   6   4  16       18.06        9.51      9.75 o 
   8   4  16        8.34       -9.94     10.87 o 
  10   4  16       14.63        6.50     11.02 o 
  12   4  16        0.43       -5.77     10.74 o 
  14   4  16        8.51       49.42     19.71 o 
 -25   5  16        0.09       -0.95     12.75 o 
 -23   5  16        9.32       52.68     20.58 o 
 -21   5  16        1.47       12.65     13.48 o 
 -19   5  16       49.03       53.68     19.48 o 
 -17   5  16      524.34      572.53     37.64 o 
 -15   5  16       81.93       64.60     17.77 o 
 -13   5  16        6.71      -11.58     11.58 o 
 -11   5  16       16.19       20.88     14.30 o 
  -9   5  16      103.06      110.60     18.61 o 
  -7   5  16      185.94      227.24     22.90 o 
  -5   5  16       23.60       23.88     17.86 o 
  -3   5  16        3.47       -0.37     11.64 o 
  -1   5  16        8.29       -9.96     10.85 o 
   1   5  16       33.80       44.18     15.01 o 
   3   5  16       93.33       73.54     13.83 o 
   5   5  16       11.78       28.75     12.13 o 
   7   5  16        1.50       -9.53     12.94 o 
   9   5  16        0.15        8.09     15.11 o 
  11   5  16        0.17        7.68     15.83 o 
 -22   6  16       43.33       32.00     17.81 o 
 -20   6  16       23.13       18.41     14.32 o 
 -18   6  16       35.72       76.32     17.62 o 
 -16   6  16       17.09       -5.62     14.01 o 
 -14   6  16       14.20       10.58     13.48 o 
 -12   6  16       65.08       93.63     21.75 o 
 -10   6  16       39.42       41.27     15.36 o 
  -8   6  16        4.51        2.01     21.37 o 
  -6   6  16       13.99        3.63     18.46 o 
  -4   6  16        2.11       15.67     17.53 o 
  -2   6  16        0.91        1.64     16.22 o 
   0   6  16       26.94       46.35     20.82 o 
   2   6  16       33.78       53.36     22.13 o 
   4   6  16       16.60       -0.12     13.95 o 
   6   6  16       10.31       -6.42     13.89 o 
   8   6  16        2.69        6.61     31.50 o 
  10   6  16       13.65        9.23     16.29 o 
 -21   7  16       17.91       41.64     28.71 o 
 -19   7  16       17.01       58.62     23.78 o 
 -17   7  16       67.38       76.92     23.78 o 
 -15   7  16       38.57       13.70     18.52 o 
 -13   7  16       11.52       14.79     17.42 o 
 -11   7  16       10.69       14.90     18.96 o 
  -9   7  16        3.52       -2.74     18.30 o 
  -7   7  16       19.61       14.24     18.30 o 
  -5   7  16       28.43       18.41     17.97 o 
  -3   7  16       44.96       81.63     23.67 o 
  -1   7  16        7.00       19.72     19.07 o 
   1   7  16       92.96       75.50     24.54 o 
   3   7  16       64.25       51.59     16.86 o 
   5   7  16        0.52      -11.87     11.87 o 
   7   7  16        1.91       29.06     17.09 o 
 -16   8  16       10.15      -16.98     16.98 o 
 -14   8  16       38.48       18.74     20.16 o 
 -12   8  16       61.54       45.04     22.02 o 
 -10   8  16        5.46       -5.04     17.20 o 
  -8   8  16        0.54      -16.33     16.33 o 
  -6   8  16       56.79       47.01     20.93 o 
  -4   8  16      106.41       70.79     22.35 o 
  -2   8  16       48.44       63.01     21.81 o 
   0   8  16      172.50      210.05     30.79 o 
   2   8  16      238.70      267.80     34.30 o 
   4   8  16       17.13      -13.05     13.05 o 
  -7   9  16        0.05       -1.43     17.53 o 
  -5   9  16       26.40       78.67     22.79 o 
 -27   1  17       50.92       69.45     21.69 o 
 -25   1  17       35.87      -12.07     15.40 o 
 -23   1  17       62.89       93.04     21.42 o 
 -21   1  17        0.96       14.09     16.11 o 
 -19   1  17        0.33       11.51     14.22 o 
 -17   1  17       19.24       15.56     14.56 o 
 -15   1  17       91.59      113.67     34.84 o 
 -13   1  17      296.15      302.26     25.75 o 
 -11   1  17      166.51      136.17     19.95 o 
  -9   1  17      322.12      376.23     39.56 o 
  -7   1  17      266.40      275.05     26.68 o 
  -5   1  17      392.44      327.09     31.28 o 
  -3   1  17     2635.73     2617.76     60.99 o 
  -1   1  17      884.15      898.44     53.17 o 
   1   1  17       40.25       44.71     12.76 o 
   3   1  17       13.87      -10.34     10.34 o 
   5   1  17        5.23       14.22     10.40 o 
   7   1  17      163.01      168.70     16.78 o 
   9   1  17       21.15       38.50     12.69 o 
  11   1  17       10.92       10.22     12.84 o 
  13   1  17       97.80       82.24     15.94 o 
 -26   2  17       26.10       10.81     22.94 o 
 -24   2  17       10.76       -0.29     13.76 o 
 -22   2  17       38.75       41.09     18.05 o 
 -20   2  17       15.23       22.42     15.94 o 
 -18   2  17       19.41       47.53     17.52 o 
 -16   2  17       52.21       65.43     17.47 o 
 -14   2  17        3.32        2.44     17.09 o 
 -12   2  17       13.27        2.47     14.18 o 
 -10   2  17        8.73        5.94     20.65 o 
  -8   2  17        6.76       18.78     15.18 o 
  -6   2  17       10.31       -5.38     12.63 o 
  -4   2  17       15.41       12.97     12.35 o 
  -2   2  17       35.06       50.89     14.24 o 
   0   2  17      100.32      136.06     16.81 o 
   2   2  17      211.30      229.98     17.33 o 
   4   2  17       96.91      108.70     14.33 o 
   6   2  17        9.82        6.40     10.40 o 
   8   2  17       49.13       44.27     12.20 o 
  10   2  17       41.36       23.00     14.30 o 
  12   2  17       16.55       15.42     12.64 o 
  14   2  17        4.87        2.22     12.47 o 
 -25   3  17        0.02        9.49     14.32 o 
 -23   3  17       18.38       -0.20     14.93 o 
 -21   3  17      147.89      155.71     22.55 o 
 -19   3  17        3.41       -0.71     22.08 o 
 -17   3  17       89.48       78.52     18.55 o 
 -15   3  17        9.89        7.02     22.68 o 
 -13   3  17        0.03       -4.61     14.01 o 
 -11   3  17       28.41       37.06     15.99 o 
  -9   3  17      173.50      190.07     22.19 o 
  -7   3  17      421.78      449.53     31.12 o 
  -5   3  17       39.81       26.07     15.62 o 
  -3   3  17       65.05       55.28     14.25 o 
  -1   3  17       17.69       30.55     12.79 o 
   1   3  17        0.75       -2.89      8.61 o 
   3   3  17       26.97       46.79     12.08 o 
   5   3  17       60.85       42.69     12.07 o 
   7   3  17       22.25        1.40     10.91 o 
   9   3  17       28.30       25.62     12.00 o 
  11   3  17       15.70        8.55     13.81 o 
  13   3  17        1.70       27.35     13.74 o 
 -24   4  17       16.93       40.98     15.77 o 
 -22   4  17       26.42       31.93     22.02 o 
 -20   4  17       45.27       65.56     19.50 o 
 -18   4  17       10.69        9.08     15.36 o 
 -16   4  17       39.61       66.96     18.20 o 
 -14   4  17       28.26       10.84     14.83 o 
 -12   4  17       18.11       12.68     15.10 o 
 -10   4  17       53.64       37.87     25.42 o 
  -8   4  17       26.10       21.21     13.68 o 
  -6   4  17        7.17        4.11     13.56 o 
  -4   4  17       35.44       31.52     14.01 o 
  -2   4  17       19.19       40.17     12.42 o 
   0   4  17       38.84       36.85     13.07 o 
   2   4  17        9.26        7.65     10.36 o 
   4   4  17       24.25       37.74     11.42 o 
   6   4  17       86.25       95.75     13.85 o 
   8   4  17        1.99       -9.44     12.75 o 
  10   4  17        0.27       -7.92     13.30 o 
  12   4  17        0.01       -8.46     17.09 o 
 -23   5  17       31.99       21.00     13.88 o 
 -21   5  17        1.37        5.38     21.42 o 
 -19   5  17      157.74      154.01     40.10 o 
 -17   5  17      332.48      384.67     38.30 o 
 -15   5  17       64.70        8.87     15.84 o 
 -13   5  17       47.93       53.39     18.06 o 
 -11   5  17      106.79       91.64     18.88 o 
  -9   5  17        0.36       30.25     15.51 o 
  -7   5  17      107.47       85.62     18.09 o 
  -5   5  17        0.01      -12.86     12.86 o 
  -3   5  17       28.23       42.31     15.32 o 
  -1   5  17        0.02       13.35     13.62 o 
   1   5  17        8.43       -1.57     12.97 o 
   3   5  17        5.89        8.75     12.65 o 
   5   5  17        0.09      -12.27     12.27 o 
   7   5  17       11.80       -6.19     14.19 o 
   9   5  17       11.28        2.33     15.49 o 
 -22   6  17       16.66       27.94     28.27 o 
 -20   6  17       15.84        8.66     20.49 o 
 -18   6  17        0.37       16.44     22.02 o 
 -16   6  17       19.89       34.03     15.94 o 
 -14   6  17        8.97       -9.73     17.20 o 
 -12   6  17       13.87       -9.87     13.41 o 
 -10   6  17       42.03       20.79     16.87 o 
  -8   6  17       46.98       38.79     21.26 o 
  -6   6  17       38.11       72.21     24.87 o 
  -4   6  17        4.90       19.07     19.29 o 
  -2   6  17       28.56       15.12     19.72 o 
   0   6  17       34.84       68.70     24.11 o 
   2   6  17        0.89      -14.06     15.34 o 
   4   6  17       10.91       -7.63     15.45 o 
   6   6  17       14.30        6.72     15.53 o 
   8   6  17        7.60       18.08     16.85 o 
 -17   7  17       69.16       82.84     25.31 o 
 -15   7  17       28.38      -17.42     17.42 o 
 -13   7  17       58.26       51.83     22.79 o 
 -11   7  17       36.73        3.51     18.41 o 
  -9   7  17        0.27      -16.33     16.33 o 
  -7   7  17        0.03      -16.33     16.33 o 
  -5   7  17        8.77       -6.36     17.53 o 
  -3   7  17        2.80        6.25     18.19 o 
  -1   7  17        0.21       -8.66     19.18 o 
   1   7  17        0.64      -14.03     16.76 o 
   3   7  17        0.01      -13.17     13.17 o 
   5   7  17        4.78      -16.41     31.23 o 
 -12   8  17       25.00       -0.22     18.63 o 
 -10   8  17        6.39        1.97     17.97 o 
  -8   8  17        1.29      -17.64     17.64 o 
  -6   8  17        3.61       26.52     18.74 o 
  -4   8  17        0.00      -13.15     17.75 o 
  -2   8  17        0.38       -1.53     17.53 o 
   0   8  17        1.07       -2.74     18.08 o 
 -26   0  18       28.64       48.98     26.85 o 
 -24   0  18       12.42       -7.34     20.82 o 
 -22   0  18       79.81       56.87     27.28 o 
 -20   0  18       72.91       88.86     28.27 o 
 -18   0  18       31.13       70.89     26.19 o 
 -16   0  18        0.68      -14.90     14.90 o 
 -14   0  18      135.84      138.61     30.46 o 
 -12   0  18      149.02      118.78     28.93 o 
 -10   0  18      182.90      237.23     35.61 o 
  -8   0  18        1.55      -15.45     18.30 o 
  -6   0  18       71.22       46.24     23.56 o 
  -4   0  18      788.48      843.40     56.54 o 
  -2   0  18      350.33      312.53     42.02 o 
   0   0  18       75.67       51.75     17.97 o 
   2   0  18        0.22       -1.26     13.15 o 
   4   0  18      105.30       91.06     21.72 o 
   6   0  18        1.31       -8.40     14.68 o 
   8   0  18        5.38       -2.04     15.18 o 
  10   0  18        6.98       -1.19     16.97 o 
  12   0  18      113.14      130.59     25.86 o 
 -25   1  18        1.83       -6.58     15.68 o 
 -23   1  18        3.60       23.88     17.89 o 
 -21   1  18        3.23       15.39     16.76 o 
 -19   1  18        7.18        3.99     14.26 o 
 -17   1  18        2.84       16.26     15.36 o 
 -15   1  18       37.12       48.18     16.38 o 
 -13   1  18       20.74       12.90     15.89 o 
 -11   1  18        3.03      -13.49     13.65 o 
  -9   1  18       60.24      106.42     36.98 o 
  -7   1  18       22.34       44.52     16.64 o 
  -5   1  18       19.85        7.93     15.20 o 
  -3   1  18       31.06       44.84     14.13 o 
  -1   1  18        0.73       22.54     11.19 o 
   1   1  18        0.29       -9.12      9.12 o 
   3   1  18        0.01      -11.88     11.88 o 
   5   1  18       32.78       27.94     12.30 o 
   7   1  18      103.35      115.50     15.95 o 
   9   1  18       24.04       32.72     12.55 o 
  11   1  18       68.44       87.99     15.74 o 
 -26   2  18        0.22       22.67     18.35 o 
 -24   2  18        4.87       -6.19     31.34 o 
 -22   2  18        1.24       21.82     16.77 o 
 -20   2  18       47.77       47.35     18.34 o 
 -18   2  18       61.22       65.52     18.60 o 
 -16   2  18       35.30       41.92     23.28 o 
 -14   2  18        0.64      -12.25     13.95 o 
 -12   2  18        1.45       -4.63     24.00 o 
 -10   2  18        0.73       14.10     14.92 o 
  -8   2  18       90.67      113.58     20.10 o 
  -6   2  18      104.61      103.88     29.48 o 
  -4   2  18      534.59      592.42     49.70 o 
  -2   2  18      151.23      144.71     18.10 o 
   0   2  18       31.34       -6.45      9.92 o 
   2   2  18        9.41       11.82     10.94 o 
   4   2  18       37.39       42.15     12.44 o 
   6   2  18        9.86        3.66     11.51 o 
   8   2  18        5.76       20.13     12.21 o 
  10   2  18        3.41       -2.63     11.79 o 
 -25   3  18       26.94       20.60     29.31 o 
 -23   3  18        0.50       -8.25     14.96 o 
 -21   3  18        1.90       -5.52     15.38 o 
 -19   3  18        0.08        8.44     15.56 o 
 -17   3  18        6.76      -14.26     14.26 o 
 -15   3  18        9.87       -9.28     14.67 o 
 -13   3  18        4.36      -15.23     15.23 o 
 -11   3  18       41.48       65.73     18.48 o 
  -9   3  18       31.13       26.72     17.59 o 
  -7   3  18        0.01       14.50     12.11 o 
  -5   3  18        3.55        0.45     11.91 o 
  -3   3  18        0.22       -2.21     11.36 o 
  -1   3  18        0.02        4.19     17.35 o 
   1   3  18       18.22       28.81     11.55 o 
   3   3  18       26.05       16.46     11.03 o 
   5   3  18       13.53       11.28     12.45 o 
   7   3  18       70.23       67.46     14.28 o 
   9   3  18        3.86        9.12     11.61 o 
  11   3  18      103.50      123.11     20.94 o 
 -22   4  18       55.38       89.70     31.23 o 
 -20   4  18       69.65       74.95     20.02 o 
 -18   4  18      145.43      189.60     59.12 o 
 -16   4  18       47.21       64.00     18.73 o 
 -14   4  18       23.24      -13.59     13.59 o 
 -12   4  18        0.77        8.27     15.53 o 
 -10   4  18        1.97       -1.07     14.72 o 
  -8   4  18       14.08       23.55     15.91 o 
  -6   4  18        5.02      -11.08     19.23 o 
  -4   4  18       69.92      104.53     19.71 o 
  -2   4  18       16.99       32.79     15.74 o 
   0   4  18       87.10       93.10     28.82 o 
   2   4  18        6.07        1.68     12.44 o 
   4   4  18        1.72        0.48     12.25 o 
   6   4  18       71.90       72.35     24.14 o 
   8   4  18       22.29       31.51     15.05 o 
 -21   5  18        3.12       -7.96     28.49 o 
 -19   5  18       61.23       77.83     20.33 o 
 -17   5  18       55.32       79.96     20.96 o 
 -15   5  18        0.00       -8.24     15.53 o 
 -13   5  18       29.07       44.15     17.53 o 
 -11   5  18       62.45       64.20     18.36 o 
  -9   5  18        2.49       13.79     15.96 o 
  -7   5  18       38.34       23.51     22.30 o 
  -5   5  18       65.03      132.33     20.98 o 
  -3   5  18       19.11        7.59     14.93 o 
  -1   5  18        3.60      -14.14     14.14 o 
   1   5  18       82.39      107.35     16.92 o 
   3   5  18       21.81       18.10     16.20 o 
   5   5  18        1.12        3.02     15.29 o 
   7   5  18        3.01       -6.15     15.61 o 
 -18   6  18       48.96       24.65     24.22 o 
 -16   6  18       11.96        3.29     24.22 o 
 -14   6  18        1.13       16.44     20.16 o 
 -12   6  18       14.13       17.09     22.35 o 
 -10   6  18        3.42      -16.98     16.98 o 
  -8   6  18       16.01        5.48     18.74 o 
  -6   6  18        0.00      -17.97     17.97 o 
  -4   6  18       51.55       19.07     23.01 o 
  -2   6  18        4.78       16.00     23.01 o 
   0   6  18       31.42       52.05     23.56 o 
   2   6  18       11.17       -5.31     23.23 o 
   4   6  18        0.86       24.79     15.63 o 
 -15   7  18       14.11       -3.84     20.16 o 
 -13   7  18        2.20        8.77     21.48 o 
 -11   7  18        0.48      -19.07     19.07 o 
  -9   7  18        0.15      -17.64     17.64 o 
  -7   7  18        5.35       24.11     21.15 o 
  -5   7  18        0.43        2.85     21.59 o 
  -3   7  18       11.93       20.27     21.48 o 
  -1   7  18       56.64       52.16     24.33 o 
   1   7  18       83.25      130.03     29.09 o 
 -23   1  19       52.67       81.66     21.77 o 
 -21   1  19        2.32       19.96     18.28 o 
 -19   1  19       38.12       69.99     19.67 o 
 -17   1  19        0.02       35.87     16.45 o 
 -15   1  19      231.60      206.08     25.81 o 
 -13   1  19       97.75       41.15     17.43 o 
 -11   1  19        7.43      -13.40     13.40 o 
  -9   1  19       20.39       -2.32     34.57 o 
  -7   1  19       79.08      103.93     20.65 o 
  -5   1  19        3.30       43.12     17.99 o 
  -3   1  19       22.09        4.04     12.75 o 
  -1   1  19       22.86       -5.49     14.16 o 
   1   1  19       21.61       23.37     11.13 o 
   3   1  19      124.75      116.09     17.67 o 
   5   1  19       82.74       89.18     15.38 o 
   7   1  19       58.46       64.38     14.82 o 
   9   1  19      155.50      167.92     18.68 o 
 -24   2  19       48.16       71.10     22.10 o 
 -22   2  19       15.37       -5.95     26.52 o 
 -20   2  19        1.45       23.90     18.01 o 
 -18   2  19       30.53       20.49     16.80 o 
 -16   2  19        0.44        2.31     15.92 o 
 -14   2  19        3.02      -12.00     12.00 o 
 -12   2  19        7.95       13.07     20.11 o 
 -10   2  19       25.58       38.40     17.74 o 
  -8   2  19      166.08      176.54     23.94 o 
  -6   2  19      526.42      574.46     29.14 o 
  -4   2  19      338.36      354.00     24.85 o 
  -2   2  19      115.33      144.70     18.82 o 
   0   2  19       98.93       85.52     14.65 o 
   2   2  19       12.58       15.23     11.69 o 
   4   2  19        1.46       -9.84     10.98 o 
   6   2  19        1.09      -11.15     11.15 o 
   8   2  19        2.89       24.37     12.95 o 
 -23   3  19       89.19      132.60     25.09 o 
 -21   3  19        0.19        5.09     16.99 o 
 -19   3  19       98.80      122.43     23.29 o 
 -17   3  19        0.43      -14.15     14.15 o 
 -15   3  19        6.77      -24.22     24.22 o 
 -13   3  19        0.25       -5.22     13.54 o 
 -11   3  19        5.24       13.62     16.39 o 
  -9   3  19        0.67        5.96     15.31 o 
  -7   3  19       88.08       71.39     14.96 o 
  -5   3  19       92.86      112.99     17.46 o 
  -3   3  19       44.92       56.54     14.57 o 
  -1   3  19        0.25       -9.19     11.80 o 
   1   3  19        6.80        2.31     10.87 o 
   3   3  19      165.53      200.63     18.42 o 
   5   3  19       61.64       65.84     22.25 o 
   7   3  19       35.58       18.85     12.60 o 
 -20   4  19      122.93      202.84     26.73 o 
 -18   4  19      106.29      138.61     23.86 o 
 -16   4  19        9.29      -15.62     15.62 o 
 -14   4  19       12.25        2.00     16.11 o 
 -12   4  19       20.91       20.27     17.58 o 
 -10   4  19        0.70        2.87     21.37 o 
  -8   4  19       50.64       34.15     17.27 o 
  -6   4  19      116.33      102.39     21.29 o 
  -4   4  19       44.35       31.14     23.45 o 
  -2   4  19       41.54       25.09     16.55 o 
   0   4  19        4.59       -2.53     12.02 o 
   2   4  19       78.25       77.51     24.18 o 
   4   4  19       57.20       65.95     18.00 o 
   6   4  19        5.77      -11.07     13.12 o 
 -19   5  19        8.58        6.71     17.75 o 
 -17   5  19        2.13      -15.76     15.76 o 
 -15   5  19        6.23       -2.77     18.79 o 
 -13   5  19        9.14       17.00     17.19 o 
 -11   5  19        5.06        4.17     24.16 o 
  -9   5  19        0.74        6.83     31.89 o 
  -7   5  19       62.27       55.85     18.48 o 
  -5   5  19       63.20       43.08     17.78 o 
  -3   5  19       17.77       22.44     16.99 o 
  -1   5  19        4.88       20.71     15.91 o 
   1   5  19       18.99       33.81     18.63 o 
   3   5  19       17.24        5.41     16.85 o 
 -16   6  19        0.40       16.66     21.70 o 
 -14   6  19       11.66      -19.72     19.72 o 
 -12   6  19       31.63       94.45     29.04 o 
 -10   6  19        1.59       -4.82     19.50 o 
  -8   6  19       30.16       50.95     24.54 o 
  -6   6  19       53.26       49.53     24.76 o 
  -4   6  19      136.76      222.66     35.06 o 
  -2   6  19      226.10      231.20     37.15 o 
   0   6  19       14.05       19.61     23.78 o 
 -22   0  20       20.64       17.75     26.19 o 
 -20   0  20       14.88      -23.45     23.45 o 
 -18   0  20       10.41       36.27     27.83 o 
 -16   0  20      151.41      122.18     34.52 o 
 -14   0  20       59.27       79.00     28.71 o 
 -12   0  20        1.66       -9.09     22.68 o 
 -10   0  20       31.95        2.96     22.35 o 
  -8   0  20       75.46      130.06     32.21 o 
  -6   0  20        3.56       14.90     22.68 o 
  -4   0  20        5.45        5.76     16.36 o 
  -2   0  20      204.41      164.73     24.66 o 
   0   0  20       16.88       20.93     18.26 o 
   2   0  20       35.37       16.32     17.82 o 
   4   0  20      247.13      340.61     43.78 o 
   6   0  20      336.62      425.01     36.02 o 
 -21   1  20       15.53       -7.07     20.55 o 
 -19   1  20       21.57       23.08     26.30 o 
 -17   1  20       14.38       25.60     27.39 o 
 -15   1  20        0.27      -33.58     33.58 o 
 -13   1  20        1.75        3.48     34.79 o 
 -11   1  20        1.02       -5.27     15.37 o 
  -9   1  20       15.80       21.07     16.32 o 
  -7   1  20       82.77      117.00     22.35 o 
  -5   1  20       46.29       37.84     21.56 o 
  -3   1  20        3.46       14.91     12.11 o 
  -1   1  20       15.13      -11.72     12.61 o 
   1   1  20       53.99       45.95     13.64 o 
   3   1  20       88.01      110.66     16.30 o 
   5   1  20       40.49       48.44     14.60 o 
 -22   2  20        5.37        0.09     39.50 o 
 -20   2  20        3.20        0.45     34.52 o 
 -18   2  20       16.60       48.77     19.86 o 
 -16   2  20       21.28        9.76     19.01 o 
 -14   2  20       20.60       13.69     17.86 o 
 -12   2  20        3.12      -11.04     16.30 o 
 -10   2  20        0.41      -11.86     16.23 o 
  -8   2  20       96.67      115.04     23.05 o 
  -6   2  20       25.39       46.34     19.16 o 
  -4   2  20        1.33       -0.77     13.34 o 
  -2   2  20      122.61      103.29     15.92 o 
   0   2  20       92.51      101.29     21.16 o 
   2   2  20        8.24       10.63     12.12 o 
   4   2  20       40.31       33.53     13.45 o 
   6   2  20       88.70       78.59     16.07 o 
 -19   3  20       18.93        7.08     32.05 o 
 -17   3  20       22.10        1.72     18.23 o 
 -15   3  20       23.98       44.83     18.98 o 
 -13   3  20       61.65       87.23     31.50 o 
 -11   3  20       60.93       61.42     20.19 o 
  -9   3  20       88.08       80.35     21.42 o 
  -7   3  20      212.67      254.41     84.54 o 
  -5   3  20       55.78       36.48     15.03 o 
  -3   3  20        6.00       24.00     19.55 o 
  -1   3  20        1.14      -14.36     14.36 o 
   1   3  20       51.50       39.86     13.61 o 
   3   3  20      132.29      195.31     19.16 o 
   5   3  20       44.97       58.52     14.99 o 
 -18   4  20       29.10       39.70     20.27 o 
 -16   4  20        9.49       16.81     18.62 o 
 -14   4  20        4.90        4.11     16.52 o 
 -12   4  20        4.06       -3.99     17.31 o 
 -10   4  20       21.84        1.34     17.16 o 
  -8   4  20       57.58       46.38     19.56 o 
  -6   4  20       57.42       47.28     20.17 o 
  -4   4  20       11.99       16.56     22.85 o 
  -2   4  20        1.37        3.56     16.19 o 
   0   4  20       26.42       38.20     16.19 o 
   2   4  20        1.15        5.20     14.10 o 
 -15   5  20        4.41      -15.34     26.52 o 
 -13   5  20       34.48       34.61     24.93 o 
 -11   5  20       58.75       59.27     20.05 o 
  -9   5  20       32.83       11.93     50.95 o 
  -7   5  20       34.74      -13.82     17.37 o 
  -5   5  20        2.97        5.35     16.14 o 
  -3   5  20       23.76       22.79     24.76 o 
  -1   5  20       13.27       32.76     23.56 o 
 -19   1  21        7.55       -3.73     39.17 o 
 -17   1  21       85.58       64.75     22.31 o 
 -15   1  21        0.61        1.03     17.53 o 
 -13   1  21       96.13      105.20     38.24 o 
 -11   1  21       48.31       43.12     19.18 o 
  -9   1  21       33.30       74.62     21.44 o 
  -7   1  21        2.10       17.99     17.13 o 
  -5   1  21       76.43       95.61     18.02 o 
  -3   1  21      312.42      246.00     20.73 o 
  -1   1  21        0.12        3.32     12.82 o 
   1   1  21       80.23       55.61     14.95 o 
   3   1  21        3.20       -3.14     12.81 o 
 -18   2  21       17.37       -5.20     17.75 o 
 -16   2  21        1.33       -7.99     27.06 o 
 -14   2  21       19.28        9.57     18.45 o 
 -12   2  21       11.21        0.30     18.63 o 
 -10   2  21        7.60       10.63     17.79 o 
  -8   2  21        9.60       -3.98     13.53 o 
  -6   2  21        3.96      -13.50     13.50 o 
  -4   2  21        3.72        1.22     13.68 o 
  -2   2  21       12.61       -2.08     11.96 o 
   0   2  21       53.41       40.36     14.16 o 
   2   2  21       21.37       27.77     13.53 o 
 -17   3  21        0.68      -28.36     28.54 o 
 -15   3  21        4.59      -16.63     16.63 o 
 -13   3  21      144.30      156.18     26.02 o 
 -11   3  21      180.70      228.81     28.51 o 
  -9   3  21       64.06       82.99     22.16 o 
  -7   3  21       15.42       45.65     27.28 o 
  -5   3  21        1.65       -1.59     36.27 o 
  -3   3  21       39.05       51.10     20.95 o 
  -1   3  21       13.36       -9.62     17.82 o 
 -14   4  21        1.93       -7.48     18.55 o 
 -12   4  21        0.56       20.51     18.50 o 
 -10   4  21        1.19      -22.52     22.52 o 
  -8   4  21        7.71       -4.86     39.28 o 
  -6   4  21        0.37       -5.28     17.33 o 
  -4   4  21        3.22       49.11     25.97 o 
 -14   0  22       14.44       32.11     30.68 o 
 -12   0  22       28.08       50.84     32.21 o 
 -10   0  22       38.20        6.25     27.39 o 
  -8   0  22       17.47       63.55     32.54 o 
  -6   0  22       90.62      124.93     26.08 o 
  -4   0  22      502.90      658.45     43.49 o 
  -2   0  22      159.72      219.89     31.10 o 
 -13   1  22        4.36      -12.82     16.75 o 
 -11   1  22        0.36        1.38     18.08 o 
  -9   1  22        0.68       20.39     18.61 o 
  -7   1  22        0.93       17.00     15.49 o 
  -5   1  22        6.04       34.61     20.10 o 
  -3   1  22        0.06       15.64     13.75 o 
 -12   2  22        0.03       -0.19     18.05 o 
 -10   2  22        0.48      -13.89     16.70 o 
  -8   2  22        7.39       28.18     19.56 o 
  -6   2  22        0.07        5.66     15.48 o 
                                                 
